# Supplementary material for: National attitudes of medical students towards mandating the COVID-19 vaccine and its association with knowledge of the vaccine
Source: PLoS One. 2021 Dec 22;16(12):e0260898. doi: 10.1371/journal.pone.0260898 (PMC8694456; doi:10.1371/journal.pone.0260898)
Supplement: S1 File — (XLSX) [file pone.0260898.s001.xlsx]

## Sheet: Sheet1
Age (years)	Ethnicity	Race	Gender	Are you currently enrolled in an MD or DO program at a US medical school?	What medical school do you attend?	What is your current year in medical school?	What medical specialty are you currently most interested in pursuing?	What is your vaccination status for the last seasonal flu vaccine?	At this time, did you receive at least the first dose of the COVID vaccine?	Number of Correctly Answered Questions (Max is 5)	After being fully vaccinated for COVID-19, a person will test positive for which of the following tests?	Which of the following is a recorded side effect of the COVID-19 vaccine?	The COVID-19 vaccine is contraindicated for which of the following groups?	True or false: you cannot contract COVID-19 directly from the COVID-19 vaccine.	True or false: If a person has been previously infected with COVID-19 in the past, they will not benefit from the vaccine.	What is your current recommendation for the COVID-19 vaccine toward patients?	What is your personal recommendation for the COVID-19 vaccine toward healthcare workers?	What is your recommendation for wearing a face mask?	On a scale of 1-3, how would you rank your knowledge of the COVID-19 vaccine (3 being the most knowledgeable)?	What is/was your attitude toward personally receiving the COVID-19 vaccine?	What factor(s) influenced your acceptability or unaccepability of the COVID-19 vaccine? (optional)	Complete?
28	Prefer Not To Say	Prefer Not To Say	Prefer not to say	Yes	Tulane University School of Medicine	First Year	Adult Intensivist	Vaccinated	No- declined to receive it	5	COVID-19 IgM/IgG antibody test directed toward the spike protein	Muscle and joint pain	Patients that have had an immediate allergic reaction to a prior dose of the COVID-19 vaccine	TRUE	FALSE	I would recommend it	I would recommend it	I would recommend it	2	Reluctant	0	Complete
32	NOT Hispanic or Latino	Black or African American	Male	Yes	Stanford University School of Medicine	Fourth Year	Psychiatry	Vaccinated	Yes- voluntarily	5	COVID-19 IgM/IgG antibody test directed toward the spike protein	Muscle and joint pain	Patients that have had an immediate allergic reaction to a prior dose of the COVID-19 vaccine	TRUE	FALSE	I would recommend it	I would make it mandatory	I would make it mandatory	2	Very willing	0	Complete
24	NOT Hispanic or Latino	Asian	Female	Yes	Wayne State University School of Medicine	Third year	General Surgery	Vaccinated	Yes- voluntarily	5	COVID-19 IgM/IgG antibody test directed toward the spike protein	Muscle and joint pain	Patients that have had an immediate allergic reaction to a prior dose of the COVID-19 vaccine	TRUE	FALSE	I would recommend it	I would make it mandatory	I would make it mandatory	1	Very willing	0	Complete
28	NOT Hispanic or Latino	White	Female	Yes	University of Illinois College of Medicine	Fourth Year	Pediatrics	Vaccinated	Yes- voluntarily	4	Neither	Muscle and joint pain	Patients that have had an immediate allergic reaction to a prior dose of the COVID-19 vaccine	TRUE	FALSE	I would recommend it	I would make it mandatory	I would make it mandatory	2	Very willing	0	Complete
25	NOT Hispanic or Latino	White	Female	Yes	East Tennessee State University James H. Quillen College of Medicine	Third year	Internal Medicine	Vaccinated	Yes- voluntarily	5	COVID-19 IgM/IgG antibody test directed toward the spike protein	Muscle and joint pain	Patients that have had an immediate allergic reaction to a prior dose of the COVID-19 vaccine	TRUE	FALSE	I would recommend it	I would make it mandatory	I would make it mandatory	1	Very willing	0	Complete
25	NOT Hispanic or Latino	Black or African American	Female	Yes	Lewis Katz School of Medicine at Temple University	Third year	Dermatology	Vaccinated	Yes- voluntarily	5	COVID-19 IgM/IgG antibody test directed toward the spike protein	Muscle and joint pain	Patients that have had an immediate allergic reaction to a prior dose of the COVID-19 vaccine	TRUE	FALSE	I would recommend it	I would recommend it	I would make it mandatory	2	Very willing	0	Complete
Prefer Not To Say	NOT Hispanic or Latino	White	Male	Yes	Marian University College of Osteopathic Medicine (MU-COM)	Third year	Anesthesia	Vaccinated	Yes- voluntarily	5	COVID-19 IgM/IgG antibody test directed toward the spike protein	Muscle and joint pain	Patients that have had an immediate allergic reaction to a prior dose of the COVID-19 vaccine	TRUE	FALSE	I would recommend it	I would recommend it	I would not recommend it	3	Very willing	0	Complete
24	NOT Hispanic or Latino	White	Female	Yes	Virginia Tech Carilion School of Medicine	First Year	Hematology/Oncology	Vaccinated	Yes- voluntarily	5	COVID-19 IgM/IgG antibody test directed toward the spike protein	Muscle and joint pain	Patients that have had an immediate allergic reaction to a prior dose of the COVID-19 vaccine	TRUE	FALSE	I would recommend it	I would make it mandatory	I would make it mandatory	2	Very willing	The CDC's guidance and recommendations influenced my decision greatly. We also learned about the vaccine in class, which was helpful as well. Additionally, the biggest factor was thinking about all of the people suffering from COVID-19 or the after effects of COVID-19 on family members/loved ones. Additionally, as a student in the healthcare profession, we are seen as examples in our community, a…	Complete
25	NOT Hispanic or Latino	White	Female	Yes	Marian University College of Osteopathic Medicine (MU-COM)	Second Year	Emergency Medicine	Vaccinated	Yes- voluntarily	4	COVID-19 IgM/IgG antibody test directed toward the spike protein	Muscle and joint pain	Pregnant patients	TRUE	FALSE	I would recommend it	I would make it mandatory	I would recommend it	1	Willing	- i had covid in december, so i was not jumping out of my seat to get the vaccine - the sooner we can more people vaccinated, the sooner we can start "getting back to normal"	Complete
Prefer Not To Say	NOT Hispanic or Latino	Egyptian	Female	Yes	Tulane University School of Medicine	First Year	Surgical Oncology	Vaccinated	Yes- voluntarily	4	COVID-19 IgM/IgG antibody test directed toward the spike protein	Muscle and joint pain	Pregnant patients	TRUE	FALSE	I would recommend it	I would make it mandatory	I would make it mandatory	2	Very willing	- Political transition away from the previous administration - Anecdotal experiences from friends and colleagues after receiving the vaccine - Personal experience with COVID-19 patients helped me gain a better understanding of the severity of the virus	Complete
24	NOT Hispanic or Latino	White	Male	Yes	University of South Carolina School of Medicine	First Year	Cardiology	Vaccinated	Yes- voluntarily	1	Both	Muscle and joint pain	Patients with suppressed immune systems	FALSE	TRUE	I would recommend it	I would recommend it	I would not recommend it	1	Indifferent	.	Complete
24	NOT Hispanic or Latino	White	Female	Yes	Wayne State University School of Medicine	Second Year	Internal Medicine	Vaccinated	Yes- voluntarily	5	COVID-19 IgM/IgG antibody test directed toward the spike protein	Muscle and joint pain	Patients that have had an immediate allergic reaction to a prior dose of the COVID-19 vaccine	TRUE	FALSE	I would recommend it	I would make it mandatory	I would make it mandatory	2	Very willing	1. I received it at first available opportunity! 2. personally, I felt more nervous to receive it because of my personal history of anaphylactic reactions; wanted clearer communication from CDC about anaphylaxis potential and who was having anaphylactic reactions, the initial news stories were alarmist here and though it certainly became more clear by the time I received my vaccine, I think the n…	Complete
24	Hispanic or Latino	Prefer Not To Say	Female	Yes	Ponce School of Medicine	Third year	Internal Medicine	Vaccinated	Yes- voluntarily	5	COVID-19 IgM/IgG antibody test directed toward the spike protein	Muscle and joint pain	Patients that have had an immediate allergic reaction to a prior dose of the COVID-19 vaccine	TRUE	FALSE	I would recommend it	I would recommend it	I would make it mandatory	2	Very willing	1. My school quickly making it available for me as a third year medical student. 2. Learning how it works. 3. Wanting my friends and family to also get vaccinated	Complete
24	Hispanic or Latino	Black or African American	Male	Yes	Case Western Reserve University School of Medicine	First Year	Infectious Disease	Vaccinated	No- but will elect to receive it if offered	5	COVID-19 IgM/IgG antibody test directed toward the spike protein	Muscle and joint pain	Patients that have had an immediate allergic reaction to a prior dose of the COVID-19 vaccine	TRUE	FALSE	I would recommend it	I would make it mandatory	I would make it mandatory	2	Very willing	2 years of virology research in undergrad.	Complete
26	Prefer Not To Say	Asian	Female	Yes	Touro University Nevada College of Osteopathic Medicine (TUNCOM)	Fourth Year	Family Practice	Vaccinated	Yes- voluntarily	5	COVID-19 IgM/IgG antibody test directed toward the spike protein	Muscle and joint pain	Patients that have had an immediate allergic reaction to a prior dose of the COVID-19 vaccine	TRUE	FALSE	I would recommend it	I would make it mandatory	I would make it mandatory	2	Very willing	80% of research for the vaccine was previously done so it was NOT "rushed." Data showed efficacy (95% for Pfizer and 94.1%for Moderna) after 2 doses and in the current climate, we need all we can get for protection.	Complete
24	NOT Hispanic or Latino	White	Female	Yes	East Tennessee State University James H. Quillen College of Medicine	Third year	Pathology: Surgical & Anatomic	Vaccinated	Yes- voluntarily	5	COVID-19 IgM/IgG antibody test directed toward the spike protein	Muscle and joint pain	Patients that have had an immediate allergic reaction to a prior dose of the COVID-19 vaccine	TRUE	FALSE	I would recommend it	I would make it mandatory	I would make it mandatory	2	Very willing	A sense of responsibility as someone who works with sick patients to prevent as many unnecessary deaths as possible.	Complete
34	NOT Hispanic or Latino	White	Female	Yes	Ohio University Heritage College of Osteopathic Medicine (OU-HCOM)	Fourth Year	Pediatrics	Vaccinated	Yes- voluntarily	5	COVID-19 IgM/IgG antibody test directed toward the spike protein	Muscle and joint pain	Patients that have had an immediate allergic reaction to a prior dose of the COVID-19 vaccine	TRUE	FALSE	I would recommend it	I would make it mandatory	I would make it mandatory	2	Very willing	A strong trust in the scientific community.	Complete
26	NOT Hispanic or Latino	White	Female	Yes	Ohio State University College of Medicine	Fourth Year	Hospitalist	Vaccinated	Yes- voluntarily	5	COVID-19 IgM/IgG antibody test directed toward the spike protein	Muscle and joint pain	Patients that have had an immediate allergic reaction to a prior dose of the COVID-19 vaccine	TRUE	FALSE	I would recommend it	I would make it mandatory	I would make it mandatory	2	Very willing	ability to perform adequate patient care, eventual herd immunity/public health, serving as an example for patients, personal protection and increased comfort in seeing family once they can be vaccinated	Complete
24	NOT Hispanic or Latino	White	Female	Yes	University of Kansas School of Medicine	Fourth Year	Internal Medicine	Vaccinated	Yes- voluntarily	5	COVID-19 IgM/IgG antibody test directed toward the spike protein	Muscle and joint pain	Patients that have had an immediate allergic reaction to a prior dose of the COVID-19 vaccine	TRUE	FALSE	I would recommend it	I would make it mandatory	I would make it mandatory	3	Very willing	Ability to review the data, well designed studies, medical professional responsibility, family members with risk factors	Complete
28	NOT Hispanic or Latino	White	Female	Yes	Ohio State University College of Medicine	Third year	Pediatrics	Vaccinated	Yes- voluntarily	5	COVID-19 IgM/IgG antibody test directed toward the spike protein	Muscle and joint pain	Patients that have had an immediate allergic reaction to a prior dose of the COVID-19 vaccine	TRUE	FALSE	I would recommend it	I would recommend it	I would recommend it	2	Willing	Acceptability - tolerable reported side effects and safety, decent effectiveness, anticipating it will be a requirement to participate in some things in the future (away rotations, in-person residency interviews) unacceptability - no long term data of effectiveness and safety, unknown how effective it will be in a world where we are not almost universally required to wear face masks and social di…	Complete
28	Hispanic or Latino	Black or African American	Female	Yes	University of Florida College of Medicine	Third year	Pediatrics	Vaccinated	Yes- voluntarily	5	COVID-19 IgM/IgG antibody test directed toward the spike protein	Muscle and joint pain	Patients that have had an immediate allergic reaction to a prior dose of the COVID-19 vaccine	TRUE	FALSE	I would recommend it	I would recommend it	I would make it mandatory	2	Willing	Acceptability - working on inpatient rotations, parent with a chronic illness, risks of COVID virus seem to outweigh risks of vaccine; Unacceptability - vaccines lack long term data on side effects	Complete
28	NOT Hispanic or Latino	White	Male	Yes	University of Kansas School of Medicine	Second Year	Emergency Medicine	Vaccinated	Yes- voluntarily	5	COVID-19 IgM/IgG antibody test directed toward the spike protein	Muscle and joint pain	Patients that have had an immediate allergic reaction to a prior dose of the COVID-19 vaccine	TRUE	FALSE	I would recommend it	I would make it mandatory	I would make it mandatory	3	Very willing	Acceptability was based mostly on safety first and then effectiveness, albeit the threshold for my acceptance was probably low. Unacceptability, would've only been possible if it wasn't effective or of there were very high risk safety issues among certain patient populations.	Complete
25	NOT Hispanic or Latino	White	Female	Yes	Louisiana State University School of Medicine in New Orleans	Fourth Year	Pediatrics	Vaccinated	Yes- voluntarily	4	COVID-19 IgM/IgG antibody test directed toward the spike protein	Muscle and joint pain	Patients with suppressed immune systems	TRUE	FALSE	I would recommend it	I would make it mandatory	I would make it mandatory	2	Very willing	Acceptability: Clear research showing effectiveness and low risk of side effects, fear of becoming a statistic (another death) / working in healthcare, seeing a solution to the international pandemic and being frustrated by America's lack of adoption of policies (mask wearing) among our population, wanting to be a part of the end of this pandemic and protecting every patient I see	Complete
27	NOT Hispanic or Latino	White	Female	Yes	New York Medical College	Fourth Year	Pediatrics	Vaccinated	Yes- voluntarily	5	COVID-19 IgM/IgG antibody test directed toward the spike protein	Muscle and joint pain	Patients that have had an immediate allergic reaction to a prior dose of the COVID-19 vaccine	TRUE	FALSE	I would recommend it	I would make it mandatory	I would make it mandatory	2	Very willing	Acceptability: Daily risk of contracting COVID through the nature of work I'm in; FDA approval; safety profile from clinical trials; high efficacy; hearing from personal contacts who have gotten the vaccine; hope that we can get back to normal life	Complete
27	NOT Hispanic or Latino	White, Asian	Female	Yes	University of South Alabama College of Medicine	Third year	Psychiatry	Vaccinated	Yes- voluntarily	4	COVID-19 IgM/IgG antibody test directed toward the spike protein	Muscle and joint pain	Patients with suppressed immune systems	TRUE	FALSE	I would recommend it	I would recommend it	I would make it mandatory	2	Reluctant	Acceptability: family and friends, direct evidence of success with antibody tests, CDC recommendations Hesitancy: new technology, reports of severe illness after second shot, rushed development and delayed/illogical distribution	Complete
23	NOT Hispanic or Latino	White	Female	Yes	Warren Alpert Medical School at Brown University	First Year	Adult Intensivist	Vaccinated	Yes- voluntarily	4	Both	Muscle and joint pain	Patients that have had an immediate allergic reaction to a prior dose of the COVID-19 vaccine	TRUE	FALSE	I would recommend it	I would make it mandatory	I would recommend it	3	Willing	acceptability: knowing how the vaccine works, knowing that it is effective, knowing it is safe for people with prior infections (I had it ~90 days before being vaccinated) unacceptability: media portrayal of vaccine side effects/ bad outcomes (even though I can rationalize them and recognize that they are scare tactics/ poorly written headlines) - instills an immediate emotional/fear response tha…	Complete
23	NOT Hispanic or Latino	White	Female	Yes	University of South Carolina School of Medicine	First Year	Obstetrics & Gynecology	Vaccinated	Yes- voluntarily	5	COVID-19 IgM/IgG antibody test directed toward the spike protein	Muscle and joint pain	Patients that have had an immediate allergic reaction to a prior dose of the COVID-19 vaccine	TRUE	FALSE	I would recommend it	I would make it mandatory	I would recommend it	2	Very willing	Acceptable: FDA approved, don't want to give family Covid, don't want anxiety of being a Covid contact trace	Complete
23	NOT Hispanic or Latino	White	Female	Yes	University of South Carolina School of Medicine	First Year	Obstetrics & Gynecology	Vaccinated	Yes- voluntarily	5	COVID-19 IgM/IgG antibody test directed toward the spike protein	Muscle and joint pain	Patients that have had an immediate allergic reaction to a prior dose of the COVID-19 vaccine	TRUE	FALSE	I would recommend it	I would make it mandatory	I would recommend it	2	Very willing	Acceptable: FDA approved, don't want to give family Covid, don't want anxiety of being a Covid contact trace	Complete
26	NOT Hispanic or Latino	White	Male	Yes	University of Pikeville Kentucky College of Osteopathic Medicine (UP-KYCOM)	Third year	Family Practice	Vaccinated	Yes- voluntarily	5	COVID-19 IgM/IgG antibody test directed toward the spike protein	Muscle and joint pain	Patients that have had an immediate allergic reaction to a prior dose of the COVID-19 vaccine	TRUE	FALSE	I would recommend it	I would recommend it	I would make it mandatory	3	Reluctant	Accepted: newborn on the way, work with immunocompromised patients. Reluctance: Covid used as a political tool, possible lack of protection versus variants, broad side effects, use of Covid as a political pawn.	Complete
21	NOT Hispanic or Latino	White	Female	Yes	University of South Carolina School of Medicine	First Year	Emergency Medicine	Vaccinated	Yes- voluntarily	5	COVID-19 IgM/IgG antibody test directed toward the spike protein	Muscle and joint pain	Patients that have had an immediate allergic reaction to a prior dose of the COVID-19 vaccine	TRUE	FALSE	I would recommend it	I would recommend it	I would make it mandatory	2	Reluctant	After a thorough discussion, my PCP recommended I receive it. I was initially reluctant due to an autoimmune reaction to the 2020 flu vaccine and a complicated personal medical history.	Complete
25	NOT Hispanic or Latino	White	Female	Yes	Ohio University Heritage College of Osteopathic Medicine (OU-HCOM)	Third year	Family Practice	Vaccinated	Yes- voluntarily	5	COVID-19 IgM/IgG antibody test directed toward the spike protein	Muscle and joint pain	Patients that have had an immediate allergic reaction to a prior dose of the COVID-19 vaccine	TRUE	FALSE	I would recommend it	I would recommend it	I would make it mandatory	2	Very willing	After gaining a better understanding of the research behind the development of the vaccine, and reading the EUA documents with research data showing safety and efficacy, I was much more comfortable receiving the vaccine. I want to protect myself, my family, and my patients. I want to get back to "normal" life (i.e. maskless in public; gathering with family/friends; traveling; etc) and getting vac…	Complete
25	Hispanic or Latino	White	Male	Yes	Ohio State University College of Medicine	Finished M2, on LOA for MPH	Neurology	Vaccinated	Yes- voluntarily	5	COVID-19 IgM/IgG antibody test directed toward the spike protein	Muscle and joint pain	Patients that have had an immediate allergic reaction to a prior dose of the COVID-19 vaccine	TRUE	FALSE	I would recommend it	I would recommend it	I would make it mandatory	2	Very willing	After reviewing available published, peer-review data--I came to the conclusion, incorporating my values, that I would receive the COVID vaccine.	Complete
23	NOT Hispanic or Latino	White	Female	Yes	University of Kansas School of Medicine	Second Year	Emergency Medicine	Vaccinated	Yes- voluntarily	3	COVID-19 IgM/IgG antibody test directed toward the spike protein	Muscle and joint pain	Patients that have had prior COVID-19 infections	TRUE	TRUE	I would recommend it	I would make it mandatory	I would make it mandatory	2	Very willing	Although new, the vaccine is very similar to one used for the SARS virus that's been in use for many years. If 70% of the US population gets vaccinated, the odds are good that things will start returning to a semblance of normal within the next year. I just want to be able to see my family without worrying that I'm putting them in danger.	Complete
27	NOT Hispanic or Latino	White	Male	Yes	Marian University College of Osteopathic Medicine (MU-COM)	Fourth Year	Gastroenterology	Vaccinated	Yes- voluntarily	5	COVID-19 IgM/IgG antibody test directed toward the spike protein	Muscle and joint pain	Patients that have had an immediate allergic reaction to a prior dose of the COVID-19 vaccine	TRUE	FALSE	I would recommend it	I would make it mandatory	I would recommend it	2	Very willing	Although this vaccine structure was in its initial stages, the data was very compelling. 100% reduction in severe cases, hospitalizations and death and 95% efficacy against mild/moderate disease is remarkable. I would recommend this vaccine to anyone willing to get it and feel it is the key for us getting back to a normal society.	Complete
26	NOT Hispanic or Latino	White	Female	Yes	Stanford University School of Medicine	Fourth Year	Obstetrics & Gynecology	Vaccinated	Yes- voluntarily	5	COVID-19 IgM/IgG antibody test directed toward the spike protein	Muscle and joint pain	Patients that have had an immediate allergic reaction to a prior dose of the COVID-19 vaccine	TRUE	FALSE	I would recommend it	I would make it mandatory	I would make it mandatory	3	Very willing	An immunology professor at my medical school gave us a very helpful lecture about the vaccine development process, and some classmates involved in vaccine research compiled an FAQ document. These resources helped me feel confident in the science around the new vaccines and convinced me of their safety and efficacy.	Complete
23	NOT Hispanic or Latino	Asian	Male	Yes	New York Medical College	First Year	Orthopedics	Vaccinated	No- but will elect to receive it if offered	5	COVID-19 IgM/IgG antibody test directed toward the spike protein	Muscle and joint pain	Patients that have had an immediate allergic reaction to a prior dose of the COVID-19 vaccine	TRUE	FALSE	I would recommend it	I would make it mandatory	I would make it mandatory	3	Very willing	Any known side effects of the vaccine are far less deleterious than the effects of COVID-19. Vaccination is the only true path forward outside of complete lockdown to end this pandemic.	Complete
Prefer Not To Say	NOT Hispanic or Latino	White	Female	Yes	University of Kentucky College of Medicine	First Year	Family Practice	Vaccinated	Yes- voluntarily	5	COVID-19 IgM/IgG antibody test directed toward the spike protein	Muscle and joint pain	Patients that have had an immediate allergic reaction to a prior dose of the COVID-19 vaccine	TRUE	FALSE	I would recommend it	I would make it mandatory	I would not recommend it	2	Willing	Anything that will help our world move forward out of this pandemic is worth doing which makes the vaccine pretty high on the list.	Complete
24	Hispanic or Latino	White	Female	Yes	Washington University in St. Louis School of Medicine	Third year	Pediatrics	Vaccinated	Yes- voluntarily	5	COVID-19 IgM/IgG antibody test directed toward the spike protein	Muscle and joint pain	Patients that have had an immediate allergic reaction to a prior dose of the COVID-19 vaccine	TRUE	FALSE	I would recommend it	I would recommend it	I would make it mandatory	2	Very willing	Appeared very effective and safe in trial data would help keep me and my family safe, allow us to return to more normal life was slightly nervous about the side effects (feeling sick)	Complete
23	NOT Hispanic or Latino	Middle Eastern	Female	Yes	University of South Alabama College of Medicine	First Year	Neonatology	Vaccinated	Yes- voluntarily	5	COVID-19 IgM/IgG antibody test directed toward the spike protein	Muscle and joint pain	Patients that have had an immediate allergic reaction to a prior dose of the COVID-19 vaccine	TRUE	FALSE	I would recommend it	I would recommend it	I would make it mandatory	2	Willing	As a female, the lack of knowledge on how this vaccine would affect our reproductive systems made me hesitant to take it.	Complete
26	NOT Hispanic or Latino	White	Male	Yes	University of South Carolina School of Medicine	Fourth Year	Family Practice	Vaccinated	Yes- voluntarily	4	Neither	Muscle and joint pain	Patients that have had an immediate allergic reaction to a prior dose of the COVID-19 vaccine	TRUE	FALSE	I would recommend it	I would make it mandatory	I would make it mandatory	2	Very willing	As a future provider, the sooner I could get vaccinated the better. Low reported rates of serious side effects and good efficacy in clinical trials	Complete
22	NOT Hispanic or Latino	White	Female	Yes	Ohio State University College of Medicine	First Year	Obstetrics & Gynecology	Vaccinated	Yes- voluntarily	5	COVID-19 IgM/IgG antibody test directed toward the spike protein	Muscle and joint pain	Patients that have had an immediate allergic reaction to a prior dose of the COVID-19 vaccine	TRUE	FALSE	I would recommend it	I would make it mandatory	I would make it mandatory	2	Very willing	As a healthcare professional in training, it is my job to protect and care for my community. My second dose made me very sick - but it has always been worth it.	Complete
26	NOT Hispanic or Latino	White	Male	Yes	University of Kansas School of Medicine	Second Year	Radiology	Vaccinated	Yes- voluntarily	5	COVID-19 IgM/IgG antibody test directed toward the spike protein	Muscle and joint pain	Patients that have had an immediate allergic reaction to a prior dose of the COVID-19 vaccine	TRUE	FALSE	I would recommend it	I would recommend it	I would not recommend it	2	Indifferent	As a young healthy individual, I have never been concerned with my chances of having a severe disease course. Although my interpretation of the vaccine data supports its effectiveness, patients should have the individual agency to decide what is put in their bodies. If healthcare professionals begin to dictate patient decisions without listening to concerns we risk alienating large numbers of pat…	Complete
25	NOT Hispanic or Latino	White	Male	Yes	Virginia Tech Carilion School of Medicine	First Year	Unknown	Vaccinated	Yes- voluntarily	5	COVID-19 IgM/IgG antibody test directed toward the spike protein	Muscle and joint pain	Patients that have had an immediate allergic reaction to a prior dose of the COVID-19 vaccine	TRUE	FALSE	I would recommend it	I would recommend it	I would make it mandatory	2	Willing	as an M1 i felt i was not a priority, however, I also wanted to start my curriculum's clinical shadowing and getting the vaccine made me safer about doing so	Complete
27	NOT Hispanic or Latino	White	Female	Yes	University of Kansas School of Medicine	First Year	Pathology: Surgical & Anatomic	Vaccinated	Yes- voluntarily	5	COVID-19 IgM/IgG antibody test directed toward the spike protein	Muscle and joint pain	Patients that have had an immediate allergic reaction to a prior dose of the COVID-19 vaccine	TRUE	FALSE	I would recommend it	I would recommend it	I would make it mandatory	3	Willing	As I am immuno-suppressed, reading several journal articles and speaking with my specialist first were major factors in influencing my decision to become vaccinated. I was encouraged by what I read and advised by my provider, so I got the vaccine. For my condition, I was not worried about the vaccine safety; instead, I was concerned about the efficacy of the vaccine.	Complete
30	NOT Hispanic or Latino	White	Female	Yes	University of Florida College of Medicine	Fourth Year	Obstetrics & Gynecology	Vaccinated	Yes- voluntarily	4	Neither	Muscle and joint pain	Patients that have had an immediate allergic reaction to a prior dose of the COVID-19 vaccine	TRUE	FALSE	I would recommend it	I would make it mandatory	I would make it mandatory	2	Very willing	As someone who had COVID as a result of a workplace exposure, I know how serious and infectious the disease is, and how much it can affect the lives of even young, healthy people. I would strongly recommend that every health care worker get it, and support health care organizations that mandate the vaccine for their employees.	Complete
25	NOT Hispanic or Latino	White	Male	Yes	Idaho College of Osteopathic Medicine (ICOM)	Third year	Emergency Medicine	Vaccinated	Yes- voluntarily	5	COVID-19 IgM/IgG antibody test directed toward the spike protein	Muscle and joint pain	Patients that have had an immediate allergic reaction to a prior dose of the COVID-19 vaccine	TRUE	FALSE	I would recommend it	I would make it mandatory	I would make it mandatory	2	Very willing	As soon as it became available to me, I was very willing to receive it as soon as I could.	Complete
28	Hispanic or Latino	White	Female	Yes	Ponce School of Medicine	Third year	Internal Medicine	Vaccinated	Yes- voluntarily	5	COVID-19 IgM/IgG antibody test directed toward the spike protein	Muscle and joint pain	Patients that have had an immediate allergic reaction to a prior dose of the COVID-19 vaccine	TRUE	FALSE	I would recommend it	I would recommend it	I would make it mandatory	1	Willing	at first, before the vaccines were even available, I was hesitant b/c we didn't know the effects on future fertility. But after talking with each attending about the matter, I trusted their recommendations and realized that the consequences of covid infection were too great to risk it.	Complete
22	NOT Hispanic or Latino	White	Male	Yes	VCU School of Medicine, Medical College of Virginia Health Sciences Division	First Year	Hematology/Oncology	Vaccinated	Yes- voluntarily	4	Neither	Muscle and joint pain	Patients that have had an immediate allergic reaction to a prior dose of the COVID-19 vaccine	TRUE	FALSE	I would recommend it	I would recommend it	I would recommend it	2	Very willing	authorized by FDA helped make more acceptable	Complete
26	NOT Hispanic or Latino	Asian	Female	Yes	Western University of Health Sciences College of Osteopathic Medicine of the Pacific (WesternU/COMP)	First Year	Pathology: Surgical & Anatomic	Vaccinated	Yes- voluntarily	5	COVID-19 IgM/IgG antibody test directed toward the spike protein	Muscle and joint pain	Patients that have had an immediate allergic reaction to a prior dose of the COVID-19 vaccine	TRUE	FALSE	I would recommend it	I would make it mandatory	I would make it mandatory	2	Willing	Availability and time constraints.	Complete
27	NOT Hispanic or Latino	White, Asian	Male	Yes	University of Kansas School of Medicine	Fourth Year	Orthopedics	Vaccinated	Yes- voluntarily	5	COVID-19 IgM/IgG antibody test directed toward the spike protein	Muscle and joint pain	Patients that have had an immediate allergic reaction to a prior dose of the COVID-19 vaccine	TRUE	FALSE	I would recommend it	I would recommend it	I would recommend it	3	Very willing	Availability, published data, and announcement of full list of ingredients.	Complete
Prefer Not To Say	NOT Hispanic or Latino	White	Male	Yes	New York Medical College	Third year	Radiology	Vaccinated	Yes- voluntarily	5	COVID-19 IgM/IgG antibody test directed toward the spike protein	Muscle and joint pain	Patients that have had an immediate allergic reaction to a prior dose of the COVID-19 vaccine	TRUE	FALSE	I would recommend it	I would recommend it	I would recommend it	3	Very willing	Availability, transparency of ingredients and mechanism of action	Complete
Prefer Not To Say	NOT Hispanic or Latino	Asian	Male	Yes	Wayne State University School of Medicine	Third year	Physical Medicine	Vaccinated	Yes- voluntarily	4	COVID-19 IgM/IgG antibody test directed toward the spike protein	Muscle and joint pain	Patients with suppressed immune systems	TRUE	FALSE	I would recommend it	I would make it mandatory	I would make it mandatory	2	Very willing	Availability. If available, I would definitely get it.	Complete
24	NOT Hispanic or Latino	White	Female	Yes	New York Medical College	Second Year	Cardiology	Vaccinated	No- was not offered the vaccine	5	COVID-19 IgM/IgG antibody test directed toward the spike protein	Muscle and joint pain	Patients that have had an immediate allergic reaction to a prior dose of the COVID-19 vaccine	TRUE	FALSE	I would recommend it	I would recommend it	I would recommend it	2	Willing	Availability. Whether the vaccine will give stronger immunity than the immunity I have from having been previously infected with COVID	Complete
26	NOT Hispanic or Latino	White	Female	Yes	University of Kansas School of Medicine	Fourth Year	Radiology	Vaccinated	Yes- voluntarily	5	COVID-19 IgM/IgG antibody test directed toward the spike protein	Muscle and joint pain	Patients that have had an immediate allergic reaction to a prior dose of the COVID-19 vaccine	TRUE	FALSE	I would recommend it	I would recommend it	I would make it mandatory	3	Very willing	Available safety and efficacy data	Complete
23	NOT Hispanic or Latino	Asian	Female	Yes	University of Kansas School of Medicine	First Year	Emergency Medicine	Vaccinated	Yes- voluntarily	5	COVID-19 IgM/IgG antibody test directed toward the spike protein	Muscle and joint pain	Patients that have had an immediate allergic reaction to a prior dose of the COVID-19 vaccine	TRUE	FALSE	I would recommend it	I would make it mandatory	I would make it mandatory	2	Very willing	Awareness of public health principles, education on vaccine mechanism of action and testing	Complete
23	NOT Hispanic or Latino	White	Female	Yes	Wayne State University School of Medicine	Second Year	Obstetrics & Gynecology	Vaccinated	No- was not offered the vaccine	5	COVID-19 IgM/IgG antibody test directed toward the spike protein	Muscle and joint pain	Patients that have had an immediate allergic reaction to a prior dose of the COVID-19 vaccine	TRUE	FALSE	I would recommend it	I would recommend it	I would make it mandatory	2	Willing	Based on our current knowledge of the covid-19 vaccine compared to our current knowledge about what could happen to someone infected with covid-19, the benefits of the vaccine outweigh the potential risks of the illness that we are currently aware of tremendously. However, I do understand that there may always be risks/benefits that we aren't currently aware of, as with everything in medicine and…	Complete
28	NOT Hispanic or Latino	White	Male	Yes	University of Kansas School of Medicine	First Year	Plastic & Reconstructive Surgery	Vaccinated	Yes- voluntarily	5	COVID-19 IgM/IgG antibody test directed toward the spike protein	Muscle and joint pain	Patients that have had an immediate allergic reaction to a prior dose of the COVID-19 vaccine	TRUE	FALSE	I would recommend it	I would recommend it	I would recommend it	3	Very willing	Basic understanding of biology/immunology and clinical trial data	Complete
28	NOT Hispanic or Latino	Asian	Male	Yes	Western University of Health Sciences College of Osteopathic Medicine of the Pacific (WesternU/COMP)	First Year	Family Practice	Vaccinated	Yes- voluntarily	5	COVID-19 IgM/IgG antibody test directed toward the spike protein	Muscle and joint pain	Patients that have had an immediate allergic reaction to a prior dose of the COVID-19 vaccine	TRUE	FALSE	I would recommend it	I would recommend it	I would make it mandatory	2	Willing	being a future healthcare provider. I don't want to get my patients sick or get the people I love sick.	Complete
28	NOT Hispanic or Latino	White	Male	Yes	Chicago Medical School at Rosalind Franklin University of Medicine & Science	Second Year	Radiology	Vaccinated	Yes- voluntarily	5	COVID-19 IgM/IgG antibody test directed toward the spike protein	Muscle and joint pain	Patients that have had an immediate allergic reaction to a prior dose of the COVID-19 vaccine	TRUE	FALSE	I would recommend it	I would make it mandatory	I would make it mandatory	2	Very willing	Being a medical student helped me to understand what the vaccine does and doesn't do and be able to weed through all the misinformation out there	Complete
31	NOT Hispanic or Latino	White	Female	Yes	Univ. of North Carolina at Chapel Hill School of Medicine	First Year	Obstetrics & Gynecology	Vaccinated	Yes- voluntarily	5	COVID-19 IgM/IgG antibody test directed toward the spike protein	Muscle and joint pain	Patients that have had an immediate allergic reaction to a prior dose of the COVID-19 vaccine	TRUE	FALSE	I would recommend it	I would make it mandatory	I would make it mandatory	2	Very willing	Being a role model, knowing it was safe and effective	Complete
22	NOT Hispanic or Latino	Asian	Male	Yes	California University of Science and Medicine School of Medicine	First Year	Psychiatry	Vaccinated	Yes- voluntarily	5	COVID-19 IgM/IgG antibody test directed toward the spike protein	Muscle and joint pain	Patients that have had an immediate allergic reaction to a prior dose of the COVID-19 vaccine	TRUE	FALSE	I would recommend it	I would recommend it	I would recommend it	2	Very willing	Being an in-home-supportive-services caretaker allowed me to qualify as a healthc	Complete
26	NOT Hispanic or Latino	White	Male	Yes	East Tennessee State University James H. Quillen College of Medicine	Fourth Year	General Surgery	Vaccinated	Yes- voluntarily	5	COVID-19 IgM/IgG antibody test directed toward the spike protein	Muscle and joint pain	Patients that have had an immediate allergic reaction to a prior dose of the COVID-19 vaccine	TRUE	FALSE	I would recommend it	I would recommend it	I would recommend it	2	Very willing	Being good to our fellow humans	Complete
25	NOT Hispanic or Latino	White	Female	Yes	University of South Alabama College of Medicine	First Year	Pediatrics	Vaccinated	Yes- voluntarily	5	COVID-19 IgM/IgG antibody test directed toward the spike protein	Muscle and joint pain	Patients that have had an immediate allergic reaction to a prior dose of the COVID-19 vaccine	TRUE	FALSE	I would recommend it	I would make it mandatory	I would make it mandatory	2	Very willing	clinical study findings	Complete
25	NOT Hispanic or Latino	White	Female	Yes	Marian University College of Osteopathic Medicine (MU-COM)	Fourth Year	Family Practice	Vaccinated	Yes- voluntarily	5	COVID-19 IgM/IgG antibody test directed toward the spike protein	Muscle and joint pain	Patients that have had an immediate allergic reaction to a prior dose of the COVID-19 vaccine	TRUE	FALSE	I would recommend it	I would recommend it	I would make it mandatory	3	Very willing	clinical trial data	Complete
24	NOT Hispanic or Latino	White	Male	Yes	Tulane University School of Medicine	Second Year	Nephrology	Vaccinated	Yes- voluntarily	5	COVID-19 IgM/IgG antibody test directed toward the spike protein	Muscle and joint pain	Patients that have had an immediate allergic reaction to a prior dose of the COVID-19 vaccine	TRUE	FALSE	I would recommend it	I would make it mandatory	I would make it mandatory	3	Very willing	Clinical trial/making a difference to end this pandemic	Complete
26	NOT Hispanic or Latino	Asian	Female	Yes	University of Pikeville Kentucky College of Osteopathic Medicine (UP-KYCOM)	Fourth Year	Internal Medicine	Vaccinated	Yes- voluntarily	5	COVID-19 IgM/IgG antibody test directed toward the spike protein	Muscle and joint pain	Patients that have had an immediate allergic reaction to a prior dose of the COVID-19 vaccine	TRUE	FALSE	I would recommend it	I would recommend it	I would make it mandatory	2	Very willing	Clinical trials showing efficacy	Complete
32	NOT Hispanic or Latino	White	Female	Yes	Wayne State University School of Medicine	Fourth Year	Emergency Medicine	Vaccinated	Yes- voluntarily	5	COVID-19 IgM/IgG antibody test directed toward the spike protein	Muscle and joint pain	Patients that have had an immediate allergic reaction to a prior dose of the COVID-19 vaccine	TRUE	FALSE	I would recommend it	I would recommend it	I would make it mandatory	3	Very willing	Compared side effects to side effects of COVID-19. Considered the importance of being less of a hazard to my loved ones. Considered reducing the likelihood that someone who loves me accidentally gets COVID-19 and feels badly about that. Considered my sense of duty to my community and the importance of herd immunity in protecting each other. Also wanted to feel protected against COVID-19 in more w…	Complete
34	NOT Hispanic or Latino	White	non-binary	Yes	Tufts University School of Medicine	Fourth Year	Psychiatry	Vaccinated	Yes- voluntarily	5	COVID-19 IgM/IgG antibody test directed toward the spike protein	Muscle and joint pain	Patients that have had an immediate allergic reaction to a prior dose of the COVID-19 vaccine	TRUE	FALSE	I would recommend it	I would recommend it	I would make it mandatory	2	Willing	Compelling data published in medical journals	Complete
24	NOT Hispanic or Latino	White	Male	Yes	University of Kansas School of Medicine	Second Year	Orthopedics	Vaccinated	Yes- voluntarily	5	COVID-19 IgM/IgG antibody test directed toward the spike protein	Muscle and joint pain	Patients that have had an immediate allergic reaction to a prior dose of the COVID-19 vaccine	TRUE	FALSE	I would recommend it	I would recommend it	I would recommend it	2	Very willing	Concern over long-term health ramifications from contracting COVID-19.	Complete
22	NOT Hispanic or Latino	White	Male	Yes	Ohio State University College of Medicine	First Year	Emergency Medicine	Vaccinated	Yes- voluntarily	5	COVID-19 IgM/IgG antibody test directed toward the spike protein	Muscle and joint pain	Patients that have had an immediate allergic reaction to a prior dose of the COVID-19 vaccine	TRUE	FALSE	I would recommend it	I would make it mandatory	I would make it mandatory	2	Very willing	contact with patients, higher-risk status personally, less fear in interactions with others	Complete
26	NOT Hispanic or Latino	Asian	Male	Yes	New York Institute of Technology College of Osteopathic Medicine (NYITCOM)	Third year	Physical Medicine	Vaccinated	Yes- voluntarily	3	Neither	Muscle and joint pain	Patients with suppressed immune systems	TRUE	FALSE	I would recommend it	I would make it mandatory	I would make it mandatory	2	Very willing	Continuous exposure to potential high-risk patients made me feel more at ease after receiving the vaccine	Complete
24	NOT Hispanic or Latino	Asian	Female	Yes	California University of Science and Medicine School of Medicine	First Year	Anesthesia	Vaccinated	Yes- voluntarily	5	COVID-19 IgM/IgG antibody test directed toward the spike protein	Muscle and joint pain	Patients that have had an immediate allergic reaction to a prior dose of the COVID-19 vaccine	TRUE	FALSE	I would recommend it	I would make it mandatory	I would make it mandatory	2	Willing	Contribution to herd immunity, direct interaction with patients, living with immunocompromised family members, trust in the research and development of the vaccine - all these factors contributed to my acceptability of the vaccine	Complete
33	NOT Hispanic or Latino	White	Female	Yes	Louisiana State University School of Medicine in New Orleans	Second Year	Family Practice	Vaccinated	Yes- voluntarily	4	COVID-19 nucleic acid amplification or antigen test	Muscle and joint pain	Patients that have had an immediate allergic reaction to a prior dose of the COVID-19 vaccine	TRUE	FALSE	I would recommend it	I would make it mandatory	I would make it mandatory	1	Willing	Cost = free, convenient = on campus	Complete
25	NOT Hispanic or Latino	White	Female	Yes	Marian University College of Osteopathic Medicine (MU-COM)	Fourth Year	Internal Medicine	Vaccinated	Yes- voluntarily	4	COVID-19 IgM/IgG antibody test directed toward the spike protein	Muscle and joint pain	Patients with suppressed immune systems	TRUE	FALSE	I would recommend it	I would make it mandatory	I would make it mandatory	2	Very willing	COVID has interrupted many parts of my life from clinical rotations to residency interviews. I see COVID patients daily on many rotations and want to feel protected. I know how the mRNA works and that it couldn't do any harm to my body since the "blueprint" for the spike protein is so targeted.	Complete
25	NOT Hispanic or Latino	White	Female	Yes	University of Kansas School of Medicine	Third year	Obstetrics & Gynecology	Vaccinated	Yes- voluntarily	5	COVID-19 IgM/IgG antibody test directed toward the spike protein	Muscle and joint pain	Patients that have had an immediate allergic reaction to a prior dose of the COVID-19 vaccine	TRUE	FALSE	I would recommend it	I would recommend it	I would make it mandatory	2	Very willing	COVID has placed limitations on my clinical learning experiences as well as limited my ability to see my family members, especially those who are elderly or immunocompromised.	Complete
23	NOT Hispanic or Latino	Asian	Female	Yes	University of South Alabama College of Medicine	Second Year	Unknown	Vaccinated	Yes- voluntarily	4	COVID-19 IgM/IgG antibody test directed toward the spike protein	Muscle and joint pain	Patients with suppressed immune systems	TRUE	FALSE	I would recommend it	I would make it mandatory	I would recommend it	1	Very willing	COVID is pretty damaging in terms of lung parenchyma with all the fibrosis - personally Id rather take the vaccine and avoid a complication that can worsen my health in later years of my life.	Complete
23	NOT Hispanic or Latino	Asian	Female	Yes	Sam Houston State University College of Osteopathic Medicine	First Year	Hematology/Oncology	Vaccinated	Yes- voluntarily	5	COVID-19 IgM/IgG antibody test directed toward the spike protein	Muscle and joint pain	Patients that have had an immediate allergic reaction to a prior dose of the COVID-19 vaccine	TRUE	FALSE	I would recommend it	I would make it mandatory	I would make it mandatory	2	Willing	Current prolonged nature of the pandemic, peer pressure, general benefits of vaccines	Complete
28	NOT Hispanic or Latino	Asian	Male	Yes	Tulane University School of Medicine	Fourth Year	Hematology/Oncology	Vaccinated	Yes- voluntarily	5	COVID-19 IgM/IgG antibody test directed toward the spike protein	Muscle and joint pain	Patients that have had an immediate allergic reaction to a prior dose of the COVID-19 vaccine	TRUE	FALSE	I would recommend it	I would make it mandatory	I would make it mandatory	3	Very willing	Data I reviewed in peer-reviewed studies	Complete
28	NOT Hispanic or Latino	White	Female	Yes	Wayne State University School of Medicine	Fourth Year	Palliative Care	Vaccinated	Yes- voluntarily	5	COVID-19 IgM/IgG antibody test directed toward the spike protein	Muscle and joint pain	Patients that have had an immediate allergic reaction to a prior dose of the COVID-19 vaccine	TRUE	FALSE	I would recommend it	I would recommend it	I would make it mandatory	3	Very willing	Data, reliability, safety profile, efficacy, leadership	Complete
29	NOT Hispanic or Latino	White	Male	Yes	Marian University College of Osteopathic Medicine (MU-COM)	Third year	Anesthesia	Vaccinated	Yes- voluntarily	5	COVID-19 IgM/IgG antibody test directed toward the spike protein	Muscle and joint pain	Patients that have had an immediate allergic reaction to a prior dose of the COVID-19 vaccine	TRUE	FALSE	I would recommend it	I would make it mandatory	I would make it mandatory	2	Very willing	decreased risk to my family and loved ones with me being at clinical sites. I ended up working directly with COVID patients so I was very thankful.	Complete
22	NOT Hispanic or Latino	White	Female	Yes	Idaho College of Osteopathic Medicine (ICOM)	First Year	Obstetrics & Gynecology	Vaccinated	Yes- voluntarily	5	COVID-19 IgM/IgG antibody test directed toward the spike protein	Muscle and joint pain	Patients that have had an immediate allergic reaction to a prior dose of the COVID-19 vaccine	TRUE	FALSE	I would recommend it	I would recommend it	I would recommend it	2	Willing	Desire to continue the slow return to normalcy	Complete
22	NOT Hispanic or Latino	White	Female	Yes	Idaho College of Osteopathic Medicine (ICOM)	First Year	Obstetrics & Gynecology	Vaccinated	Yes- voluntarily	5	COVID-19 IgM/IgG antibody test directed toward the spike protein	Muscle and joint pain	Patients that have had an immediate allergic reaction to a prior dose of the COVID-19 vaccine	TRUE	FALSE	I would recommend it	I would recommend it	I would recommend it	2	Willing	Desire to continue the slow return to normalcy	Complete
28	NOT Hispanic or Latino	White, Asian	Male	Yes	University of Kansas School of Medicine	Third year	Family Practice	Vaccinated	Yes- voluntarily	5	COVID-19 IgM/IgG antibody test directed toward the spike protein	Muscle and joint pain	Patients that have had an immediate allergic reaction to a prior dose of the COVID-19 vaccine	TRUE	FALSE	I would recommend it	I would recommend it	I would make it mandatory	1	Very willing	Desire to help protect others, desire to protect self, desire to not have to wear masks all the time in the (perhaps distant) future	Complete
25	NOT Hispanic or Latino	White	Female	Yes	University of Arkansas College of Medicine	Fourth Year	Radiology	Vaccinated	Yes- voluntarily	5	COVID-19 IgM/IgG antibody test directed toward the spike protein	Muscle and joint pain	Patients that have had an immediate allergic reaction to a prior dose of the COVID-19 vaccine	TRUE	FALSE	I would recommend it	I would make it mandatory	I would make it mandatory	2	Very willing	Desire to protect myself, my family, and community, fear of contracting COVID-19	Complete
29	NOT Hispanic or Latino	White	Male	Yes	University of Pikeville Kentucky College of Osteopathic Medicine (UP-KYCOM)	Third year	Pediatrics	Vaccinated	Yes- voluntarily	5	COVID-19 IgM/IgG antibody test directed toward the spike protein	Muscle and joint pain	Patients that have had an immediate allergic reaction to a prior dose of the COVID-19 vaccine	TRUE	FALSE	I would recommend it	I would recommend it	I would recommend it	2	Willing	Desire to protect others I'm in contact with on rotations.	Complete
24	NOT Hispanic or Latino	White	Female	Yes	New York Medical College	First Year	General Surgery	Vaccinated	Yes- voluntarily	5	COVID-19 IgM/IgG antibody test directed toward the spike protein	Muscle and joint pain	Patients that have had an immediate allergic reaction to a prior dose of the COVID-19 vaccine	TRUE	FALSE	I would recommend it	I would make it mandatory	I would make it mandatory	2	Very willing	Desire to return to a new "normal"	Complete
23	NOT Hispanic or Latino	White	Male	Yes	University of Colorado School of Medicine	First Year	Orthopedics	Vaccinated	Yes- voluntarily	5	COVID-19 IgM/IgG antibody test directed toward the spike protein	Muscle and joint pain	Patients that have had an immediate allergic reaction to a prior dose of the COVID-19 vaccine	TRUE	FALSE	I would recommend it	I would recommend it	I would make it mandatory	3	Very willing	desire to return to normal life	Complete
25	NOT Hispanic or Latino	Asian	Female	Yes	Renaissance School of Medicine at Stony Brook University	Fourth Year	Internal Medicine/Pediatrics	Vaccinated	Yes- voluntarily	4	Neither	Muscle and joint pain	Patients that have had an immediate allergic reaction to a prior dose of the COVID-19 vaccine	TRUE	FALSE	I would recommend it	I would recommend it	I would make it mandatory	2	Very willing	Desire to return to some sort of normalcy, protect my family and friends and community, decrease the amount of deaths/positivity rates of COVID	Complete
26	NOT Hispanic or Latino	White	Male	Yes	University of Kansas School of Medicine	Third year	Orthopedics	Vaccinated	Yes- voluntarily	5	COVID-19 IgM/IgG antibody test directed toward the spike protein	Muscle and joint pain	Patients that have had an immediate allergic reaction to a prior dose of the COVID-19 vaccine	TRUE	FALSE	I would recommend it	I would recommend it	I would make it mandatory	2	Willing	Did not want to put others at risk by getting covid	Complete
27	NOT Hispanic or Latino	White	Male	Yes	Lewis Katz School of Medicine at Temple University	Fourth Year	Emergency Medicine	Vaccinated	Yes- voluntarily	5	COVID-19 IgM/IgG antibody test directed toward the spike protein	Muscle and joint pain	Patients that have had an immediate allergic reaction to a prior dose of the COVID-19 vaccine	TRUE	FALSE	I would recommend it	I would make it mandatory	I would make it mandatory	3	Very willing	Difficulty scheduling appointment and long wait times took time away from clinical schedule	Complete
25	NOT Hispanic or Latino	White	Female	Yes	Wayne State University School of Medicine	Third year	Family Practice	Vaccinated	Yes- voluntarily	4	COVID-19 IgM/IgG antibody test directed toward the spike protein	Muscle and joint pain	Patients with suppressed immune systems	TRUE	FALSE	I would recommend it	I would recommend it	I would recommend it	2	Very willing	Discussing it with many doctors	Complete
23	NOT Hispanic or Latino	White	Male	Yes	Renaissance School of Medicine at Stony Brook University	First Year	General Surgery	Vaccinated	Yes- voluntarily	5	COVID-19 IgM/IgG antibody test directed toward the spike protein	Muscle and joint pain	Patients that have had an immediate allergic reaction to a prior dose of the COVID-19 vaccine	TRUE	FALSE	I would recommend it	I would recommend it	I would make it mandatory	3	Very willing	Doing the research myself as well as listening to experts	Complete
24	NOT Hispanic or Latino	White	Female	Yes	University of Kansas School of Medicine	Third year	Obstetrics & Gynecology	Vaccinated	Yes- voluntarily	5	COVID-19 IgM/IgG antibody test directed toward the spike protein	Muscle and joint pain	Patients that have had an immediate allergic reaction to a prior dose of the COVID-19 vaccine	TRUE	FALSE	I would recommend it	I would make it mandatory	I would make it mandatory	2	Very willing	Doing what I can to help my patients and stop the spread so we can return to normal life!	Complete
27	NOT Hispanic or Latino	White	Male	Yes	University of South Carolina School of Medicine	Third year	Ophthalmology	Vaccinated	Yes- voluntarily	5	COVID-19 IgM/IgG antibody test directed toward the spike protein	Muscle and joint pain	Patients that have had an immediate allergic reaction to a prior dose of the COVID-19 vaccine	TRUE	FALSE	I would recommend it	I would recommend it	I would make it mandatory	2	Willing	Dr.Fauci	Complete
28	NOT Hispanic or Latino	White	Female	Yes	Wayne State University School of Medicine	Third year	Family Practice	Vaccinated	Yes- voluntarily	4	COVID-19 IgM/IgG antibody test directed toward the spike protein	Muscle and joint pain	Patients with suppressed immune systems	TRUE	FALSE	I would recommend it	I would make it mandatory	I would make it mandatory	2	Very willing	Eagerness to resolve pandemic, safety for myself and my family, trust in scientific process	Complete
26	NOT Hispanic or Latino	White	Female	Yes	University of South Carolina School of Medicine Greenville	Second Year	General Surgery	Vaccinated	Yes- voluntarily	5	COVID-19 IgM/IgG antibody test directed toward the spike protein	Muscle and joint pain	Patients that have had an immediate allergic reaction to a prior dose of the COVID-19 vaccine	TRUE	FALSE	I would recommend it	I would make it mandatory	I would recommend it	2	Willing	Ease of getting the vaccine. What my potential COVID status was (I waited until after the 10 day asymptomatic period to get my first one since I had just traveled). Initially hesitant about an mRNA vaccine but got over it with more research.	Complete
26	NOT Hispanic or Latino	Black or African American	Female	Yes	Tulane University School of Medicine	Second Year	Psychiatry	Vaccinated	Yes- voluntarily	4	COVID-19 IgM/IgG antibody test directed toward the spike protein	Muscle and joint pain	Patients that have had an immediate allergic reaction to a prior dose of the COVID-19 vaccine	FALSE	FALSE	I would recommend it	I would recommend it	I would make it mandatory	2	Willing	Educating myself and hearing about other's experiences encouraged me trust the vaccine.	Complete
29	NOT Hispanic or Latino	White	Male	Yes	Pacific Northwest University of Health Sciences College of Osteopathic Medicine (PNWU-COM)	Fourth Year	General Surgery	Vaccinated	Yes- voluntarily	5	COVID-19 IgM/IgG antibody test directed toward the spike protein	Muscle and joint pain	Patients that have had an immediate allergic reaction to a prior dose of the COVID-19 vaccine	TRUE	FALSE	I would recommend it	I would recommend it	I would make it mandatory	2	Very willing	Education.	Complete
24	NOT Hispanic or Latino	Asian	Female	Yes	Temple University	First Year	General Surgery	Not Vaccinated	Yes- voluntarily	5	COVID-19 IgM/IgG antibody test directed toward the spike protein	Muscle and joint pain	Patients that have had an immediate allergic reaction to a prior dose of the COVID-19 vaccine	TRUE	FALSE	I would recommend it	I would make it mandatory	I would make it mandatory	2	Very willing	Educational physician accounts on social media explaining the vaccine development process and the vaccine itself	Complete
25	NOT Hispanic or Latino	White	Male	Yes	University of Pikeville Kentucky College of Osteopathic Medicine (UP-KYCOM)	First Year	Pediatrics	Vaccinated	No- but will elect to receive it if offered	5	COVID-19 IgM/IgG antibody test directed toward the spike protein	Muscle and joint pain	Patients that have had an immediate allergic reaction to a prior dose of the COVID-19 vaccine	TRUE	FALSE	I would recommend it	I would recommend it	I would recommend it	2	Willing	Educational videos from ninja nerd lectures on youtube helped. News about moderna having some bad batches makes more likely to get a pfizer one but would still take either one. (And i would not take an astrozeneca because of its nuclear incorporation and low efficacy)	Complete
23	NOT Hispanic or Latino	White	Male	Yes	University of South Carolina School of Medicine Greenville	First Year	Hematology/Oncology	Vaccinated	Yes- voluntarily	5	COVID-19 IgM/IgG antibody test directed toward the spike protein	Muscle and joint pain	Patients that have had an immediate allergic reaction to a prior dose of the COVID-19 vaccine	TRUE	FALSE	I would recommend it	I would recommend it	I would recommend it	3	Very willing	Efficacy Safety Desire to help us return to normal life quicker	Complete
27	NOT Hispanic or Latino	Asian	Female	Yes	Texas A & M Health Science Center College of Medicine*	Fourth Year	Dermatology	Vaccinated	Yes- voluntarily	5	COVID-19 IgM/IgG antibody test directed toward the spike protein	Muscle and joint pain	Patients that have had an immediate allergic reaction to a prior dose of the COVID-19 vaccine	TRUE	FALSE	I would recommend it	I would recommend it	I would make it mandatory	2	Very willing	Efficacy, risk vs reward, personal protection, family protection, societal protection, possibility of pandemic control, potential ability to travel	Complete
26	NOT Hispanic or Latino	White	Male	Yes	New York Institute of Technology College of Osteopathic Medicine (NYITCOM)	Fourth Year	Pediatrics	Vaccinated	Yes- voluntarily	5	COVID-19 IgM/IgG antibody test directed toward the spike protein	Muscle and joint pain	Patients that have had an immediate allergic reaction to a prior dose of the COVID-19 vaccine	TRUE	FALSE	I would recommend it	I would make it mandatory	I would make it mandatory	2	Very willing	Efficacy, severity of COVID-19, risk vs. benefit ratio	Complete
23	NOT Hispanic or Latino	White	Male	Yes	New York Medical College	First Year	Neurosurgery	Vaccinated	Yes- voluntarily	5	COVID-19 IgM/IgG antibody test directed toward the spike protein	Muscle and joint pain	Patients that have had an immediate allergic reaction to a prior dose of the COVID-19 vaccine	TRUE	FALSE	I would recommend it	I would make it mandatory	I would make it mandatory	2	Very willing	Eligibility of myself to receive the vaccine. Once I was given access, I scheduled the soonest appointment.	Complete
26	NOT Hispanic or Latino	White	Female	Yes	Loma Linda University School of Medicine	Fourth Year	Pediatric Intensivist	Vaccinated	Yes- voluntarily	4	Neither	Muscle and joint pain	Patients that have had an immediate allergic reaction to a prior dose of the COVID-19 vaccine	TRUE	FALSE	I would recommend it	I would make it mandatory	I would make it mandatory	2	Very willing	Encouraged by scientific data; encouraged by physicians, scientists, and pharmacists whom I know and trust personally.	Complete
26	NOT Hispanic or Latino	White	Male	Yes	Western University of Health Sciences College of Osteopathic Medicine of the Pacific (WesternU/COMP)	First Year	Radiology	Vaccinated	Yes- voluntarily	5	COVID-19 IgM/IgG antibody test directed toward the spike protein	Muscle and joint pain	Patients that have had an immediate allergic reaction to a prior dose of the COVID-19 vaccine	TRUE	FALSE	I would recommend it	I would recommend it	I would make it mandatory	2	Willing	end the pandemic, save lives, party in Miami woot woot holla at ya boi	Complete
25	NOT Hispanic or Latino	Asian	Male	Yes	University of Kansas School of Medicine	Third year	Psychiatry	Vaccinated	Yes- voluntarily	5	COVID-19 IgM/IgG antibody test directed toward the spike protein	Muscle and joint pain	Patients that have had an immediate allergic reaction to a prior dose of the COVID-19 vaccine	TRUE	FALSE	I would recommend it	I would make it mandatory	I would make it mandatory	2	Indifferent	Ethics regarding creation of vaccine	Complete
27	NOT Hispanic or Latino	White	Male	Yes	Virginia Tech Carilion School of Medicine	Fourth Year	Family Practice	Vaccinated	Yes- voluntarily	5	COVID-19 IgM/IgG antibody test directed toward the spike protein	Muscle and joint pain	Patients that have had an immediate allergic reaction to a prior dose of the COVID-19 vaccine	TRUE	FALSE	I would recommend it	I would make it mandatory	I would make it mandatory	2	Very willing	Even if I still wear a mask and face shield and still distance myself from everyone, knowing that I'm as protected from contracting and/or spreading Covid is valuable.	Complete
25	NOT Hispanic or Latino	White	Female	Yes	Tufts University School of Medicine	First Year	Obstetrics & Gynecology	Vaccinated	Yes- voluntarily	5	COVID-19 IgM/IgG antibody test directed toward the spike protein	Muscle and joint pain	Patients that have had an immediate allergic reaction to a prior dose of the COVID-19 vaccine	TRUE	FALSE	I would recommend it	I would recommend it	I would make it mandatory	2	Very willing	Every healthcare worker I interacted with was very excited to receive it; Our immunology coursework also outlined basic approaches to vaccine development, and I believe that the Moderna/Pfizer vaccines aligned with those processes and took steps to ensure safety and efficacy	Complete
25	NOT Hispanic or Latino	Asian	Male	Yes	New York Institute of Technology College of Osteopathic Medicine (NYITCOM)	Third year	Emergency Medicine	Vaccinated	Yes- voluntarily	4	Neither	Muscle and joint pain	Patients that have had an immediate allergic reaction to a prior dose of the COVID-19 vaccine	TRUE	FALSE	I would recommend it	I would recommend it	I would make it mandatory	2	Willing	Everyone will get it eventually, might as well get it when I have the opportunity. The vaccine is most likely safe/effective if the data/research indicates it. Want to end the pandemic	Complete
Prefer Not To Say	NOT Hispanic or Latino	White	Male	Yes	University of Pikeville Kentucky College of Osteopathic Medicine (UP-KYCOM)	Second Year	Cardiovascular Surgery	Vaccinated	No- was not offered the vaccine	4	COVID-19 IgM/IgG antibody test directed toward the spike protein	Muscle and joint pain	Patients that have had an immediate allergic reaction to a prior dose of the COVID-19 vaccine	TRUE	TRUE	I would recommend it	I would recommend it	I would not recommend it	3	Reluctant	Everything Dr. Fauci says directly goes against immunology and basic principles we were taught. How is naturally immunity only a 90 day period? IgG lasts for 7-8 years on average. Screw you	Complete
25	NOT Hispanic or Latino	White	Male	Yes	University of South Carolina School of Medicine	Third year	Emergency Medicine	Vaccinated	Yes- voluntarily	5	COVID-19 IgM/IgG antibody test directed toward the spike protein	Muscle and joint pain	Patients that have had an immediate allergic reaction to a prior dose of the COVID-19 vaccine	TRUE	FALSE	I would recommend it	I would make it mandatory	I would make it mandatory	2	Very willing	Excellent data on its safety and efficacy	Complete
30	NOT Hispanic or Latino	White	Female	Yes	Tulane University School of Medicine	Third year	Cardiology	Vaccinated	Yes- voluntarily	5	COVID-19 IgM/IgG antibody test directed toward the spike protein	Muscle and joint pain	Patients that have had an immediate allergic reaction to a prior dose of the COVID-19 vaccine	TRUE	FALSE	I would recommend it	I would recommend it	I would make it mandatory	3	Very willing	Extensive conversations with clinicians and reading	Complete
25	NOT Hispanic or Latino	White	Male	Yes	University of Florida College of Medicine	Fourth Year	Emergency Medicine	Vaccinated	Yes- voluntarily	5	COVID-19 IgM/IgG antibody test directed toward the spike protein	Muscle and joint pain	Patients that have had an immediate allergic reaction to a prior dose of the COVID-19 vaccine	TRUE	FALSE	I would recommend it	I would recommend it	I would make it mandatory	3	Very willing	Factors that influenced my acceptance of the COVID-19 vaccination included the opportunity to protect myself, my family, and my patients from this serious infection.	Complete
32	NOT Hispanic or Latino	White	Male	Yes	New York Institute of Technology College of Osteopathic Medicine (NYITCOM)	Second Year	Pain Management	Not Vaccinated	No- but will elect to receive it if offered	5	COVID-19 IgM/IgG antibody test directed toward the spike protein	Muscle and joint pain	Patients that have had an immediate allergic reaction to a prior dose of the COVID-19 vaccine	TRUE	FALSE	I would recommend it	I would recommend it	I would recommend it	2	Very willing	Faith in our profession and scientific advances, the published study results of the vaccine, and the possibility of ending the pandemic	Complete
24	NOT Hispanic or Latino	White	Female	Yes	Indiana University School of Medicine	Second Year	Internal Medicine	Vaccinated	No- but will elect to receive it if offered	5	COVID-19 IgM/IgG antibody test directed toward the spike protein	Muscle and joint pain	Patients that have had an immediate allergic reaction to a prior dose of the COVID-19 vaccine	TRUE	FALSE	I would recommend it	I would recommend it	I would recommend it	3	Reluctant	Family members fears about the vaccine	Complete
24	NOT Hispanic or Latino	Asian	Male	Yes	New York Institute of Technology College of Osteopathic Medicine (NYITCOM)	First Year	Internal Medicine	Vaccinated	Yes- voluntarily	4	Neither	Muscle and joint pain	Patients that have had an immediate allergic reaction to a prior dose of the COVID-19 vaccine	TRUE	FALSE	I would recommend it	I would make it mandatory	I would make it mandatory	2	Very willing	Family with Diabetes and HTN	Complete
26	NOT Hispanic or Latino	White	Female	Yes	University of South Carolina School of Medicine	Fourth Year	Emergency Medicine	Vaccinated	Yes- voluntarily	4	Neither	Muscle and joint pain	Patients that have had an immediate allergic reaction to a prior dose of the COVID-19 vaccine	TRUE	FALSE	I would recommend it	I would recommend it	I would recommend it	2	Willing	Family, future career	Complete
29	NOT Hispanic or Latino	White	Female	Yes	Edward Via College of Osteopathic Medicine (VCOM - Auburn Campus)	Fourth Year	Obstetrics & Gynecology	Vaccinated	Yes- voluntarily	5	COVID-19 IgM/IgG antibody test directed toward the spike protein	Muscle and joint pain	Patients that have had an immediate allergic reaction to a prior dose of the COVID-19 vaccine	TRUE	FALSE	I would recommend it	I would recommend it	I would make it mandatory	2	Very willing	Fauci approval	Complete
32	NOT Hispanic or Latino	White	Female	Yes	Tulane University School of Medicine	Third year	Obstetrics & Gynecology	Vaccinated	Yes- voluntarily	4	COVID-19 IgM/IgG antibody test directed toward the spike protein	Muscle and joint pain	Patients that have had an immediate allergic reaction to a prior dose of the COVID-19 vaccine	TRUE	FALSE	I would recommend it	I would recommend it	I would make it mandatory	2	Very willing	FDA approval	Complete
Prefer Not To Say	NOT Hispanic or Latino	White	Female	Yes	Virginia Tech Carilion School of Medicine	Third year	Ophthalmology	Vaccinated	Yes- voluntarily	5	COVID-19 IgM/IgG antibody test directed toward the spike protein	Muscle and joint pain	Patients that have had an immediate allergic reaction to a prior dose of the COVID-19 vaccine	TRUE	FALSE	I would recommend it	I would recommend it	I would make it mandatory	2	Willing	fda approval, published studies, recommendations and actions of ID docs i know/have high opinion of	Complete
26	NOT Hispanic or Latino	White	Female	Yes	New York Institute of Technology College of Osteopathic Medicine (NYITCOM)	Second Year	Pathology: Surgical & Anatomic	Vaccinated	No- but will elect to receive it if offered	5	COVID-19 IgM/IgG antibody test directed toward the spike protein	Muscle and joint pain	Patients that have had an immediate allergic reaction to a prior dose of the COVID-19 vaccine	TRUE	FALSE	I would recommend it	I would recommend it	I would make it mandatory	2	Very willing	FDA approval, two options using the same technology, availability of information through FDA/CDC/PubMed, valid clinical trial	Complete
30	Hispanic or Latino	Latino	Male	Yes	Virginia Tech Carilion School of Medicine	Third year	Anesthesia	Vaccinated	Yes- voluntarily	4	Neither	Muscle and joint pain	Patients that have had an immediate allergic reaction to a prior dose of the COVID-19 vaccine	TRUE	FALSE	I would recommend it	I would make it mandatory	I would make it mandatory	2	Very reluctant	FDA approved and went through a clinical trial	Complete
25	NOT Hispanic or Latino	White	Male	Yes	Tufts University School of Medicine	First Year	Hematology/Oncology	Vaccinated	Yes- voluntarily	5	COVID-19 IgM/IgG antibody test directed toward the spike protein	Muscle and joint pain	Patients that have had an immediate allergic reaction to a prior dose of the COVID-19 vaccine	TRUE	FALSE	I would recommend it	I would make it mandatory	I would make it mandatory	3	Very willing	Fear of contracting COVID-19	Complete
Prefer Not To Say	NOT Hispanic or Latino	White	Female	Yes	University of South Alabama College of Medicine	Fourth Year	Radiology	Vaccinated	Yes- voluntarily	5	COVID-19 IgM/IgG antibody test directed toward the spike protein	Muscle and joint pain	Patients that have had an immediate allergic reaction to a prior dose of the COVID-19 vaccine	TRUE	FALSE	I would recommend it	I would make it mandatory	I would make it mandatory	2	Very willing	Fear of sequelae of COVID-19 infection and wanting to get to see my grandparents without fear of giving them COVID-19.	Complete
26	NOT Hispanic or Latino	White	Female	Yes	New York Institute of Technology College of Osteopathic Medicine at Arkansas State (NYITCOM)	Third year	General Surgery	Vaccinated	Yes- voluntarily	5	COVID-19 IgM/IgG antibody test directed toward the spike protein	Muscle and joint pain	Patients that have had an immediate allergic reaction to a prior dose of the COVID-19 vaccine	TRUE	FALSE	I would recommend it	I would recommend it	I would recommend it	2	Willing	Fear of the aftermath of natural Covid infection, ability to limit its mutation by vaccinating enough people against original strand, seeing so many people die and being offered a vaccine against it	Complete
26	NOT Hispanic or Latino	White	Female	Yes	New York Medical College	Fourth Year	Psychiatry	Vaccinated	Yes- voluntarily	5	COVID-19 IgM/IgG antibody test directed toward the spike protein	Muscle and joint pain	Patients that have had an immediate allergic reaction to a prior dose of the COVID-19 vaccine	TRUE	FALSE	I would recommend it	I would recommend it	I would make it mandatory	2	Very willing	Fear or getting COVID, with the knowledge that I could potentially die from COVID. Daily patient interaction.	Complete
25	NOT Hispanic or Latino	White	Male	Yes	University of Massachusetts Medical School	Second Year	Emergency Medicine	Vaccinated	Yes- voluntarily	4	COVID-19 IgM/IgG antibody test directed toward the spike protein	Muscle and joint pain	Pregnant patients	TRUE	FALSE	I would recommend it	I would recommend it	I would make it mandatory	2	Very willing	festivals	Complete
26	NOT Hispanic or Latino	White	Male	Yes	Sanford School of Medicine The University of South Dakota	Fourth Year	Internal Medicine	Vaccinated	Yes- voluntarily	5	COVID-19 IgM/IgG antibody test directed toward the spike protein	Muscle and joint pain	Patients that have had an immediate allergic reaction to a prior dose of the COVID-19 vaccine	TRUE	FALSE	I would recommend it	I would make it mandatory	I would make it mandatory	2	Very willing	First and foremost I desired to be protected against COVID during clinical experiences and while in the community. Second, I felt it was a personal responsibility and duty, as a young, healthy adult, to get the vaccine so that additional data could be collected regarding the safety and efficacy of the vaccine.	Complete
23	NOT Hispanic or Latino	White	Male	Yes	Lewis Katz School of Medicine at Temple University	First Year	Family Practice	Vaccinated	Yes- voluntarily	5	COVID-19 IgM/IgG antibody test directed toward the spike protein	Muscle and joint pain	Patients that have had an immediate allergic reaction to a prior dose of the COVID-19 vaccine	TRUE	FALSE	I would recommend it	I would recommend it	I would make it mandatory	3	Very willing	Found to be safe and effective by the FDA	Complete
26	NOT Hispanic or Latino	White	Male	Yes	University of South Carolina School of Medicine	Third year	Plastic & Reconstructive Surgery	Vaccinated	Yes- voluntarily	5	COVID-19 IgM/IgG antibody test directed toward the spike protein	Muscle and joint pain	Patients that have had an immediate allergic reaction to a prior dose of the COVID-19 vaccine	TRUE	FALSE	I would recommend it	I would recommend it	I would recommend it	2	Indifferent	future ability to have a biological passport to engage in flying and other consumer businesses	Complete
24	NOT Hispanic or Latino	White	Male	Yes	University of South Alabama College of Medicine	Second Year	Orthopedics	Vaccinated	Yes- voluntarily	4	Both	Muscle and joint pain	Patients that have had an immediate allergic reaction to a prior dose of the COVID-19 vaccine	TRUE	FALSE	I would recommend it	I would recommend it	I would make it mandatory	2	Willing	General belief in the benefits of vaccines and a trust of the efficacy of these particular vaccines.	Complete
25	NOT Hispanic or Latino	White	Male	Yes	Tulane University School of Medicine	First Year	General Surgery	Vaccinated	Yes- voluntarily	5	COVID-19 IgM/IgG antibody test directed toward the spike protein	Muscle and joint pain	Patients that have had an immediate allergic reaction to a prior dose of the COVID-19 vaccine	TRUE	FALSE	I would recommend it	I would make it mandatory	I would make it mandatory	2	Very willing	General safety of mRNA vaccines in previous clinical trials not related to COVID-19, modeling safety of vaccines to non-medical personnel, current crisis/severity of pandemic, prevention of adverse long-term health problems from COVID-19	Complete
25	NOT Hispanic or Latino	White	Male	Yes	New York Institute of Technology College of Osteopathic Medicine (NYITCOM)	Fourth Year	Cardiology	Vaccinated	Yes- voluntarily	5	COVID-19 IgM/IgG antibody test directed toward the spike protein	Muscle and joint pain	Patients that have had an immediate allergic reaction to a prior dose of the COVID-19 vaccine	TRUE	FALSE	I would recommend it	I would make it mandatory	I would make it mandatory	2	Very willing	Getting back to normal, seeing people die.	Complete
24	NOT Hispanic or Latino	White	Female	Yes	Renaissance School of Medicine at Stony Brook University	First Year	Hematology/Oncology	Vaccinated	Yes- voluntarily	5	COVID-19 IgM/IgG antibody test directed toward the spike protein	Muscle and joint pain	Patients that have had an immediate allergic reaction to a prior dose of the COVID-19 vaccine	TRUE	FALSE	I would recommend it	I would recommend it	I would make it mandatory	2	Very willing	Getting the vaccine is one of the most important things I can do to help protect myself, my family, friends, patients, and the public at large.	Complete
Prefer Not To Say	NOT Hispanic or Latino	White	Male	Yes	New York Medical College	Third year	General Surgery	Vaccinated	Yes- voluntarily	4	COVID-19 IgM/IgG antibody test directed toward the spike protein	Muscle and joint pain	Patients with suppressed immune systems	TRUE	FALSE	I would recommend it	I would recommend it	I would make it mandatory	2	Very willing	getting to see family getting to see friends being in a clinical setting where exposure likelihood is high contributing to the greater good being a part of a historic moment	Complete
24	NOT Hispanic or Latino	White	Female	Yes	Lewis Katz School of Medicine at Temple University	Second Year	Pediatrics	Vaccinated	Yes- voluntarily	5	COVID-19 IgM/IgG antibody test directed toward the spike protein	Muscle and joint pain	Patients that have had an immediate allergic reaction to a prior dose of the COVID-19 vaccine	TRUE	FALSE	I would recommend it	I would make it mandatory	I would make it mandatory	2	Very willing	Good initial study data with minimal severe side effects. The need for immunity and knowing my personal risk for complications was higher than average also made me very willing. Understanding the technology was helpful, and I was less hesitant than people in my circle who knew less about the technology.	Complete
25	Hispanic or Latino	Prefer Not To Say	Female	Yes	Ponce School of Medicine	Third year	Internal Medicine	Vaccinated	Yes- voluntarily	5	COVID-19 IgM/IgG antibody test directed toward the spike protein	Muscle and joint pain	Patients that have had an immediate allergic reaction to a prior dose of the COVID-19 vaccine	TRUE	FALSE	I would recommend it	I would recommend it	I would make it mandatory	2	Very willing	Had an aunt that died of Covid alone in the hospital. Also I believe in science and what we do	Complete
24	NOT Hispanic or Latino	Asian	Female	Yes	Washington State University Elson S. Floyd College of Medicine	First Year	Internal Medicine	Vaccinated	Yes- voluntarily	5	COVID-19 IgM/IgG antibody test directed toward the spike protein	Muscle and joint pain	Patients that have had an immediate allergic reaction to a prior dose of the COVID-19 vaccine	TRUE	FALSE	I would recommend it	I would make it mandatory	I would make it mandatory	2	Willing	Has been hard explaining efficacy/need for vaccine to my mother who believes they are a biowarfare weapon or it causes death, etc.	Complete
25	NOT Hispanic or Latino	White	Male	Yes	Marian University College of Osteopathic Medicine (MU-COM)	Fourth Year	Family Practice	Vaccinated	Yes- voluntarily	5	COVID-19 IgM/IgG antibody test directed toward the spike protein	Muscle and joint pain	Patients that have had an immediate allergic reaction to a prior dose of the COVID-19 vaccine	TRUE	FALSE	I would recommend it	I would recommend it	I would not recommend it	3	Very willing	Having a classmate that nearly died of COVID.	Complete
23	NOT Hispanic or Latino	Asian	Female	Yes	University of South Carolina School of Medicine Greenville	Second Year	Otolaryngology / Head & Neck Surgery	Vaccinated	Yes- voluntarily	5	COVID-19 IgM/IgG antibody test directed toward the spike protein	Muscle and joint pain	Patients that have had an immediate allergic reaction to a prior dose of the COVID-19 vaccine	TRUE	FALSE	I would recommend it	I would recommend it	I would recommend it	3	Willing	having a family member in the pharmaceutical industry who was knowledgeable about the vaccine and the process to make it	Complete
24	NOT Hispanic or Latino	White	Female	Yes	East Tennessee State University James H. Quillen College of Medicine	First Year	Family Practice	Vaccinated	Yes- voluntarily	4	Both	Muscle and joint pain	Patients that have had an immediate allergic reaction to a prior dose of the COVID-19 vaccine	TRUE	FALSE	I would recommend it	I would make it mandatory	I would make it mandatory	2	Very willing	Having access to research completed on the vaccine helped me feel more comfortable. Having professionals who I respect recommend the vaccine also helped me make the decision to get the vaccine.	Complete
26	Hispanic or Latino	White	Female	Yes	Ponce School of Medicine	Fourth Year	Internal Medicine	Vaccinated	Yes- voluntarily	5	COVID-19 IgM/IgG antibody test directed toward the spike protein	Muscle and joint pain	Patients that have had an immediate allergic reaction to a prior dose of the COVID-19 vaccine	TRUE	FALSE	I would recommend it	I would recommend it	I would make it mandatory	2	Very willing	having at least one more layer of protection and working towards ending the pandemic	Complete
24	NOT Hispanic or Latino	White	Female	Yes	Marian University College of Osteopathic Medicine (MU-COM)	Third year	Pediatrics	Vaccinated	Yes- voluntarily	5	COVID-19 IgM/IgG antibody test directed toward the spike protein	Muscle and joint pain	Patients that have had an immediate allergic reaction to a prior dose of the COVID-19 vaccine	TRUE	FALSE	I would recommend it	I would recommend it	I would recommend it	2	Willing	Having elderly patients who were in contact with me. I received the vaccine so I would prevent myself from spreading the virus to my susceptible patients	Complete
24	NOT Hispanic or Latino	White	Female	Yes	Lewis Katz School of Medicine at Temple University	Third year	Obstetrics & Gynecology	Vaccinated	Yes- voluntarily	5	COVID-19 IgM/IgG antibody test directed toward the spike protein	Muscle and joint pain	Patients that have had an immediate allergic reaction to a prior dose of the COVID-19 vaccine	TRUE	FALSE	I would recommend it	I would make it mandatory	I would make it mandatory	3	Very willing	having older and immunocompromised family members and patients	Complete
25	NOT Hispanic or Latino	White	Female	Yes	Lewis Katz School of Medicine at Temple University	Fourth Year	Internal Medicine	Vaccinated	Yes- voluntarily	5	COVID-19 IgM/IgG antibody test directed toward the spike protein	Muscle and joint pain	Patients that have had an immediate allergic reaction to a prior dose of the COVID-19 vaccine	TRUE	FALSE	I would recommend it	I would recommend it	I would make it mandatory	2	Very willing	Hearing doctors talk about it (especially Fauci)	Complete
27	NOT Hispanic or Latino	Black or African American	Female	Yes	New York Institute of Technology College of Osteopathic Medicine (NYITCOM)	Third year	Internal Medicine	Vaccinated	Yes- voluntarily	4	COVID-19 IgM/IgG antibody test directed toward the spike protein	Muscle and joint pain	Patients with suppressed immune systems	TRUE	FALSE	I would recommend it	I would recommend it	I would make it mandatory	1	Reluctant	Helping my community and protecting my family and friends.	Complete
25	NOT Hispanic or Latino	White	Female	Yes	Chicago Medical School at Rosalind Franklin University of Medicine & Science	Second Year	Hematology/Oncology	Vaccinated	Yes- voluntarily	5	COVID-19 IgM/IgG antibody test directed toward the spike protein	Muscle and joint pain	Patients that have had an immediate allergic reaction to a prior dose of the COVID-19 vaccine	TRUE	FALSE	I would recommend it	I would recommend it	I would recommend it	1	Very willing	Herd immunity and protecting myself and those around me	Complete
22	NOT Hispanic or Latino	White	Female	Yes	Marian University College of Osteopathic Medicine (MU-COM)	First Year	Orthopedics	Vaccinated	Yes- voluntarily	3	Both	Muscle and joint pain	Patients with suppressed immune systems	TRUE	FALSE	I would recommend it	I would recommend it	I would make it mandatory	2	Very willing	Herd immunity, I want to be able to go see my grandparents, I have not had COVID-19 and I want to avoid getting it because long term affects aren't well studied yet	Complete
22	NOT Hispanic or Latino	White	Female	Yes	Marian University College of Osteopathic Medicine (MU-COM)	First Year	Orthopedics	Vaccinated	Yes- voluntarily	3	Both	Muscle and joint pain	Patients with suppressed immune systems	TRUE	FALSE	I would recommend it	I would recommend it	I would make it mandatory	2	Very willing	Herd immunity, I want to be able to go see my grandparents, I have not had COVID-19 and I want to avoid getting it because long term affects aren't well studied yet	Complete
21	NOT Hispanic or Latino	Middle Eastern	Female	Yes	New York Institute of Technology College of Osteopathic Medicine (NYITCOM)	First Year	Family Practice	Not Vaccinated	No- was not offered the vaccine	4	Both	Muscle and joint pain	Patients that have had an immediate allergic reaction to a prior dose of the COVID-19 vaccine	TRUE	FALSE	I would recommend it	I would make it mandatory	I would make it mandatory	2	Willing	Herd immunity, knowledge of the vaccine	Complete
27	NOT Hispanic or Latino	Black or African American	Female	Yes	Western University of Health Sciences College of Osteopathic Medicine of the Pacific (WesternU/COMP)	Fourth Year	Urology	Vaccinated	Yes- voluntarily	5	COVID-19 IgM/IgG antibody test directed toward the spike protein	Muscle and joint pain	Patients that have had an immediate allergic reaction to a prior dose of the COVID-19 vaccine	TRUE	FALSE	I would recommend it	I would make it mandatory	I would make it mandatory	1	Very willing	Herd immunity. I want to go outside.	Complete
24	NOT Hispanic or Latino	White	Female	Yes	New York Medical College	Second Year	Internal Medicine	Vaccinated	Yes- voluntarily	5	COVID-19 IgM/IgG antibody test directed toward the spike protein	Muscle and joint pain	Patients that have had an immediate allergic reaction to a prior dose of the COVID-19 vaccine	TRUE	FALSE	I would recommend it	I would recommend it	I would make it mandatory	2	Very willing	High efficacy in preventing both symptomatic infection and severe illness; high desire to return to "normal" life; limited side effects recorded so far	Complete
Prefer Not To Say	Hispanic or Latino	White	Male	Yes	New York Medical College	First Year	Pediatrics	Vaccinated	No- but will elect to receive it if offered	4	COVID-19 IgM/IgG antibody test directed toward the spike protein	Genetic makeup alteration	Patients that have had an immediate allergic reaction to a prior dose of the COVID-19 vaccine	TRUE	FALSE	I would recommend it	I would make it mandatory	I would make it mandatory	2	Very willing	High number of recipients and at the moment very few reported side effects. Some have been reported that I have read about (anaphylactic shock for the pfizer vaccine I believe) but even these are rare and can be ameliorated with careful monitoring. With the spread too, it's incredibly important to vaccinate the population to prevent variants that may still re-infect vaccinated individuals.	Complete
24	NOT Hispanic or Latino	White	Female	Yes	New York Institute of Technology College of Osteopathic Medicine (NYITCOM)	Third year	Obstetrics & Gynecology	Vaccinated	Yes- voluntarily	4	COVID-19 IgM/IgG antibody test directed toward the spike protein	Muscle and joint pain	Patients with suppressed immune systems	TRUE	FALSE	I would recommend it	I would recommend it	I would recommend it	2	Very willing	High risk person living with me	Complete
24	NOT Hispanic or Latino	White	Female	Yes	East Tennessee State University James H. Quillen College of Medicine	Third year	Pediatrics	Vaccinated	Yes- voluntarily	4	Both	Muscle and joint pain	Patients that have had an immediate allergic reaction to a prior dose of the COVID-19 vaccine	TRUE	FALSE	I would recommend it	I would recommend it	I would make it mandatory	3	Very willing	High supply in my area	Complete
25	NOT Hispanic or Latino	White	Female	Yes	University of Colorado School of Medicine	Second Year	Emergency Medicine	Vaccinated	Yes- voluntarily	5	COVID-19 IgM/IgG antibody test directed toward the spike protein	Muscle and joint pain	Patients that have had an immediate allergic reaction to a prior dose of the COVID-19 vaccine	TRUE	FALSE	I would recommend it	I would recommend it	I would make it mandatory	2	Very willing	High volumes of healthcare workers already receiving vaccine (so it felt safe). Caring for geriatrics patients that I desperately did not want to infect. Desire to get back to normal life as quickly as possible on the societal level.	Complete
25	NOT Hispanic or Latino	Black or African American	Female	Yes	Wayne State University School of Medicine	First Year	Emergency Medicine	Vaccinated	Yes- voluntarily	3	Both	Muscle and joint pain	Pregnant patients	TRUE	FALSE	I would recommend it	I would recommend it	I would make it mandatory	1	Very reluctant	Historically, I don't trust the handling of COVID thus I dont trust the vaccine. I am a black woman and although I am a student doctor, I will always be cautious of new medical procedures and be conscious of how they will affect me and my community.	Complete
22	NOT Hispanic or Latino	White	Female	Yes	University of South Alabama College of Medicine	First Year	Pediatric Intensivist	Vaccinated	No- declined to receive it	5	COVID-19 IgM/IgG antibody test directed toward the spike protein	Muscle and joint pain	Patients that have had an immediate allergic reaction to a prior dose of the COVID-19 vaccine	TRUE	FALSE	I would recommend it	I would recommend it	I would make it mandatory	2	Reluctant	History of allergic reactions to vaccines.	Complete
24	Hispanic or Latino	Prefer Not To Say	Female	Yes	University of South Alabama College of Medicine	Third year	Internal Medicine/Pediatrics	Vaccinated	Yes- voluntarily	5	COVID-19 IgM/IgG antibody test directed toward the spike protein	Muscle and joint pain	Patients that have had an immediate allergic reaction to a prior dose of the COVID-19 vaccine	TRUE	FALSE	I would recommend it	I would make it mandatory	I would make it mandatory	2	Very willing	Hoping to see less family members pass. Hoping to put this all behind us and reach "new normal". Hoping to travel soon.	Complete
23	NOT Hispanic or Latino	White	Female	Yes	University of Kansas School of Medicine	Second Year	Otolaryngology / Head & Neck Surgery	Vaccinated	Yes- voluntarily	5	COVID-19 IgM/IgG antibody test directed toward the spike protein	Muscle and joint pain	Patients that have had an immediate allergic reaction to a prior dose of the COVID-19 vaccine	TRUE	FALSE	I would recommend it	I would recommend it	I would recommend it	3	Very willing	How much research had been done on side effects and efficacy (I.e. making sure no steps were skipped)	Complete
27	NOT Hispanic or Latino	White	Male	Yes	University of Kansas School of Medicine	Third year	Anesthesia	Vaccinated	Yes- voluntarily	5	COVID-19 IgM/IgG antibody test directed toward the spike protein	Muscle and joint pain	Patients that have had an immediate allergic reaction to a prior dose of the COVID-19 vaccine	TRUE	FALSE	I would recommend it	I would recommend it	I would recommend it	2	Willing	How quickly it was produced	Complete
25	NOT Hispanic or Latino	Asian	Female	Yes	George Washington University School of Medicine and Health Sciences	Fourth Year	Internal Medicine	Vaccinated	Yes- voluntarily	5	COVID-19 IgM/IgG antibody test directed toward the spike protein	Muscle and joint pain	Patients that have had an immediate allergic reaction to a prior dose of the COVID-19 vaccine	TRUE	FALSE	I would recommend it	I would make it mandatory	I would make it mandatory	2	Very willing	I accepted the vaccine because I knew I would be returning to clinical rotations and wanted to make sure to protect myself, my team, and my patients. It also is one step towards getting back to "normal", including hopefully seeing friends and family again.	Complete
28	NOT Hispanic or Latino	White	Male	Yes	Wright State University Boonshoft School of Medicine	Fourth Year	Emergency Medicine	Vaccinated	Yes- voluntarily	4	COVID-19 IgM/IgG antibody test directed toward the spike protein	Muscle and joint pain	Patients that have had an immediate allergic reaction to a prior dose of the COVID-19 vaccine	FALSE	FALSE	I would recommend it	I would make it mandatory	I would make it mandatory	3	Very willing	I actually read all of the papers published on the vaccines and stay up to date on scientific literature. Not blogs and the news as a source of information	Complete
24	Hispanic or Latino	White, American Indian/Alaska Native	Male	Yes	Marian University College of Osteopathic Medicine (MU-COM)	First Year	Internal Medicine	Vaccinated	No- declined to receive it	5	COVID-19 IgM/IgG antibody test directed toward the spike protein	Muscle and joint pain	Patients that have had an immediate allergic reaction to a prior dose of the COVID-19 vaccine	TRUE	FALSE	I would recommend it	I would recommend it	I would recommend it	1	Very reluctant	I am a Catholic medical student, so I have some moral/ethical concerns about testing using fetal stem cell lines. I also believe that politics has played too great a role in development and distribution of the vaccine. Fear tactics pervade and it is very difficult to find real answers. Also, the manufacturers are currently protected from any lawsuits, and the vaccine is not FDA approved. If I wer…	Complete
28	NOT Hispanic or Latino	White	Female	Yes	Wayne State University School of Medicine	Fourth Year	Obstetrics & Gynecology	Vaccinated	Yes- voluntarily	5	COVID-19 IgM/IgG antibody test directed toward the spike protein	Muscle and joint pain	Patients that have had an immediate allergic reaction to a prior dose of the COVID-19 vaccine	TRUE	FALSE	I would recommend it	I would recommend it	I would make it mandatory	2	Very willing	I am currently rotating in the Emergency Department, so I wanted to protect myself and my family as best as possible through this month of exposure. I believe in the efficacy/safety reported of the vaccine.	Complete
26	NOT Hispanic or Latino	White	Female	Yes	University of Kansas School of Medicine	Fourth Year	Anesthesia	Vaccinated	Yes- voluntarily	5	COVID-19 IgM/IgG antibody test directed toward the spike protein	Muscle and joint pain	Patients that have had an immediate allergic reaction to a prior dose of the COVID-19 vaccine	TRUE	FALSE	I would recommend it	I would recommend it	I would make it mandatory	2	Very willing	I am going into a high risk field for contracting covid. We are planning to try for a baby this year and I am concerned about getting covid-19 while pregnant and the health risks associated with that.	Complete
26	NOT Hispanic or Latino	White	Female	Yes	Wayne State University School of Medicine	Third year	Internal Medicine	Vaccinated	No- declined to receive it	5	COVID-19 IgM/IgG antibody test directed toward the spike protein	Muscle and joint pain	Patients that have had an immediate allergic reaction to a prior dose of the COVID-19 vaccine	TRUE	FALSE	I would recommend it	I would recommend it	I would make it mandatory	2	Reluctant	I am hesitant to receive the vaccine because it is only approved for emergency use and has not completed clinical trials, thus the long-term effects of the vaccine are unknown. It is also unknown how long the antibodies will last. I believe the risks and benefits of receiving the vaccine should be weighed, and for me as a healthy young individual the risks of receiving the vaccine with completely…	Complete
24	NOT Hispanic or Latino	White	Female	Yes	Sam Houston State University College of Osteopathic Medicine	First Year	Pediatrics	Vaccinated	Yes- voluntarily	5	COVID-19 IgM/IgG antibody test directed toward the spike protein	Muscle and joint pain	Patients that have had an immediate allergic reaction to a prior dose of the COVID-19 vaccine	TRUE	FALSE	I would recommend it	I would recommend it	I would make it mandatory	2	Very willing	I am immunocompromised and understand the risk I face with COVID-19. I want to protect myself from problems and also protect future patients from damage.	Complete
25	NOT Hispanic or Latino	White	Female	Yes	Western University of Health Sciences College of Osteopathic Medicine of the Pacific (WesternU/COMP)	Second Year	Pediatrics	Vaccinated	Yes- voluntarily	5	COVID-19 IgM/IgG antibody test directed toward the spike protein	Muscle and joint pain	Patients that have had an immediate allergic reaction to a prior dose of the COVID-19 vaccine	TRUE	FALSE	I would recommend it	I would recommend it	I would make it mandatory	2	Very willing	I am incredibly grateful for the vaccine and that I was able to get my first dose last week. I would recommend it for everyone and I am strongly urging my family to get their vaccine when they can. I also understand their concerns about a vaccine developed so quickly when they do not have the medical knowledge to understand the science behind the vaccine. I went to undergrad at a school with a te…	Complete
Prefer Not To Say	NOT Hispanic or Latino	White	Male	Yes	University of South Alabama College of Medicine	Second Year	Anesthesia	Vaccinated	Yes- voluntarily	4	COVID-19 IgM/IgG antibody test directed toward the spike protein	Muscle and joint pain	Pregnant patients	TRUE	FALSE	I would recommend it	I would recommend it	I would make it mandatory	1	Indifferent	I am most concerned due to the unknowns of long term effects of a vaccine that was developed and manufactured with "as soon as possible" being a primary drive.	Complete
25	NOT Hispanic or Latino	White	Female	Yes	Chicago Medical School at Rosalind Franklin University of Medicine & Science	Second Year	Pediatrics	Vaccinated	Yes- voluntarily	4	COVID-19 IgM/IgG antibody test directed toward the spike protein	Muscle and joint pain	Patients with suppressed immune systems	TRUE	FALSE	I would recommend it	I would make it mandatory	I would make it mandatory	2	Very willing	I am so high risk for COVID it's not even funny so anything that can protect me I am in full support	Complete
27	NOT Hispanic or Latino	White	Female	Yes	New York Medical College	Third year	Internal Medicine	Vaccinated	Yes- voluntarily	5	COVID-19 IgM/IgG antibody test directed toward the spike protein	Muscle and joint pain	Patients that have had an immediate allergic reaction to a prior dose of the COVID-19 vaccine	TRUE	FALSE	I would recommend it	I would recommend it	I would make it mandatory	2	Willing	I am willing and accept the vaccine but am not confident in its efficacy since my father got the Pfizer vaccine (both doses) and still got very sick with covid.	Complete
25	Hispanic or Latino	White	Female	Yes	Ponce School of Medicine	Second Year	Internal Medicine	Not Vaccinated	No- but will elect to receive it if offered	5	COVID-19 IgM/IgG antibody test directed toward the spike protein	Muscle and joint pain	Patients that have had an immediate allergic reaction to a prior dose of the COVID-19 vaccine	TRUE	FALSE	I would recommend it	I would make it mandatory	I would make it mandatory	2	Willing	I am willing to receive the vaccine but I couldn't make it the day my class was scheduled to get the vaccine. Now, the elderly are being prioritized so I'll wait for my turn again. I'm willing because I think the vaccine is safe, especially since it's an mRNA vaccine. I'm going to need it anyway for when I start rotations next year but I also think as a medical student/future doctor we should be …	Complete
25	NOT Hispanic or Latino	White	Female	Yes	University of South Carolina School of Medicine	First Year	Pediatric Intensivist	Vaccinated	Yes- had to receive it for clinical learning	5	COVID-19 IgM/IgG antibody test directed toward the spike protein	Muscle and joint pain	Patients that have had an immediate allergic reaction to a prior dose of the COVID-19 vaccine	TRUE	FALSE	I would recommend it	I would recommend it	I would make it mandatory	2	Reluctant	I am worried about things that haven't showed up in testing, yet I felt pressured into getting it by the school for future semesters where having the vaccine may be required even though it currently is not required.	Complete
30	NOT Hispanic or Latino	Black or African American	Female	Yes	Marian University College of Osteopathic Medicine (MU-COM)	Fourth Year	Dermatology	Vaccinated	Yes- voluntarily	5	COVID-19 IgM/IgG antibody test directed toward the spike protein	Muscle and joint pain	Patients that have had an immediate allergic reaction to a prior dose of the COVID-19 vaccine	TRUE	FALSE	I would recommend it	I would recommend it	I would recommend it	2	Very willing	I believe in science and know that vaccines save lives.	Complete
25	NOT Hispanic or Latino	Asian	Female	Yes	Idaho College of Osteopathic Medicine (ICOM)	First Year	Emergency Medicine	Vaccinated	Yes- voluntarily	3	Both	Muscle and joint pain	Patients that have had an immediate allergic reaction to a prior dose of the COVID-19 vaccine	FALSE	FALSE	I would recommend it	I would make it mandatory	I would make it mandatory	2	Very willing	I believe in the efficacy of vaccines and do not want to put myself or others at greater risk by not being vaccinated.	Complete
25	NOT Hispanic or Latino	White	Female	Yes	University of Colorado School of Medicine	Third year	Obstetrics & Gynecology	Vaccinated	Yes- voluntarily	5	COVID-19 IgM/IgG antibody test directed toward the spike protein	Muscle and joint pain	Patients that have had an immediate allergic reaction to a prior dose of the COVID-19 vaccine	TRUE	FALSE	I would recommend it	I would recommend it	I would make it mandatory	2	Very willing	I believe in the process of science and have faith in the medical field to do right by the population in creating the safest and most effective solution to COVID	Complete
23	NOT Hispanic or Latino	White	Female	Yes	Virginia Tech Carilion School of Medicine	First Year	Emergency Medicine	Vaccinated	Yes- voluntarily	5	COVID-19 IgM/IgG antibody test directed toward the spike protein	Muscle and joint pain	Patients that have had an immediate allergic reaction to a prior dose of the COVID-19 vaccine	TRUE	FALSE	I would recommend it	I would make it mandatory	I would make it mandatory	2	Very willing	I believe in the science behind it and the safety of our entire population	Complete
28	Hispanic or Latino	White	Male	Yes	New York Medical College	Second Year	General Surgery	Not Vaccinated	Yes- voluntarily	5	COVID-19 IgM/IgG antibody test directed toward the spike protein	Muscle and joint pain	Patients that have had an immediate allergic reaction to a prior dose of the COVID-19 vaccine	TRUE	FALSE	I would recommend it	I would make it mandatory	I would make it mandatory	2	Very willing	I believe in the science behind this vaccine and optimistic in the benefits that being vaccinated provide.	Complete
22	NOT Hispanic or Latino	White	Male	Yes	University of Kansas School of Medicine	First Year	Orthopedics	Vaccinated	No- declined to receive it	5	COVID-19 IgM/IgG antibody test directed toward the spike protein	Muscle and joint pain	Patients that have had an immediate allergic reaction to a prior dose of the COVID-19 vaccine	TRUE	FALSE	I would recommend it	I would recommend it	I would make it mandatory	3	Willing	I believe in vaccination, but I think that offering M1 students who spend all of their time on the computer learning instead of in a healthcare setting should not be prioritized to receive a vaccine that is still not widely available. There are people in healthcare and those with co-morbidities that need this vaccine much more than me, a young student sitting at home with no co-morbidities. For t…	Complete
25	NOT Hispanic or Latino	White, Asian	Female	Yes	Idaho College of Osteopathic Medicine (ICOM)	Second Year	Family Practice	Vaccinated	Yes- voluntarily	5	COVID-19 IgM/IgG antibody test directed toward the spike protein	Muscle and joint pain	Patients that have had an immediate allergic reaction to a prior dose of the COVID-19 vaccine	TRUE	FALSE	I would recommend it	I would make it mandatory	I would recommend it	1	Very willing	I believe in vaccines and I believe in herd immunity.	Complete
24	NOT Hispanic or Latino	White	Female	Yes	Wayne State University School of Medicine	Second Year	Hematology/Oncology	Vaccinated	Yes- voluntarily	5	COVID-19 IgM/IgG antibody test directed toward the spike protein	Muscle and joint pain	Patients that have had an immediate allergic reaction to a prior dose of the COVID-19 vaccine	TRUE	FALSE	I would recommend it	I would make it mandatory	I would make it mandatory	2	Very willing	I believe it is the only way to effectively end the pandemic.	Complete
24	NOT Hispanic or Latino	White	Female	Yes	Ohio State University College of Medicine	Third year	Obstetrics & Gynecology	Vaccinated	Yes- voluntarily	5	COVID-19 IgM/IgG antibody test directed toward the spike protein	Muscle and joint pain	Patients that have had an immediate allergic reaction to a prior dose of the COVID-19 vaccine	TRUE	FALSE	I would recommend it	I would make it mandatory	I would make it mandatory	2	Very willing	I believe taking the vaccine is necessary to help society at large as well as myself	Complete
23	NOT Hispanic or Latino	White	Female	Yes	University of Utah School of Medicine	Third year	Neurosurgery	Vaccinated	Yes- voluntarily	4	Neither	Muscle and joint pain	Patients that have had an immediate allergic reaction to a prior dose of the COVID-19 vaccine	TRUE	FALSE	I would recommend it	I would recommend it	I would make it mandatory	3	Willing	I did it for my patients and my family. I had a severe allergic reaction both doses of Moderna. The second dose I actually ended up in the hospital from my allergic reaction. I continued to get the second dose after my first by talking to my doctor who recommended proceeding with the guidelines. Even though I had an adverse reaction I knew it was important to continue out all doses. This wasn't j…	Complete
25	NOT Hispanic or Latino	White	Female	Yes	University of Kansas School of Medicine	Second Year	Thoracic Surgery	Vaccinated	Yes- voluntarily	3	COVID-19 nucleic acid amplification or antigen test	Muscle and joint pain	Pregnant patients	TRUE	FALSE	I would recommend it	I would recommend it	I would make it mandatory	1	Reluctant	I didn't know much about it and had a difficult time finding reliable information for learning purposes.	Complete
29	NOT Hispanic or Latino	Asian	Female	Yes	Kansas City University of Medicine and Biosciences College of Osteopathic Medicine (KCU-COM)	Fourth Year	Family Practice	Vaccinated	Yes- voluntarily	5	COVID-19 IgM/IgG antibody test directed toward the spike protein	Muscle and joint pain	Patients that have had an immediate allergic reaction to a prior dose of the COVID-19 vaccine	TRUE	FALSE	I would recommend it	I would make it mandatory	I would make it mandatory	2	Very willing	I didn't want to get covid myself but also I was hopefully of enough of us getting it that herd immunity would be able to protect others down the road	Complete
25	NOT Hispanic or Latino	White	Male	Yes	University of Pikeville Kentucky College of Osteopathic Medicine (UP-KYCOM)	First Year	Colorectal Surgery	Vaccinated	No- but will elect to receive it if offered	4	COVID-19 IgM/IgG antibody test directed toward the spike protein	Muscle and joint pain	Pregnant patients	TRUE	FALSE	I would recommend it	I would make it mandatory	I would recommend it	2	Very willing	I don't have any particular qualms about receiving the vaccine. I do, however, appreciate and understand hesitancy, particularly among Black and Native American populations. Nevertheless, I think the vaccine is a good and necessary part of recovering from this pandemic.	Complete
29	NOT Hispanic or Latino	White	Female	Yes	Marian University College of Osteopathic Medicine (MU-COM)	Third year	Emergency Medicine	Vaccinated	Yes- voluntarily	5	COVID-19 IgM/IgG antibody test directed toward the spike protein	Muscle and joint pain	Patients that have had an immediate allergic reaction to a prior dose of the COVID-19 vaccine	TRUE	FALSE	I would recommend it	I would recommend it	I would make it mandatory	2	Very willing	I don't want to be an asshole. I understand how viruses work. I understand how vaccines work. I have worked in a clinical setting with numerous covid-19 patients. I want to avoid inadvertently transmitting sars-cov-2 to others.	Complete
24	NOT Hispanic or Latino	Asian	Male	Yes	Ohio State University College of Medicine	Fourth Year	Emergency Medicine	Vaccinated	Yes- voluntarily	5	COVID-19 IgM/IgG antibody test directed toward the spike protein	Muscle and joint pain	Patients that have had an immediate allergic reaction to a prior dose of the COVID-19 vaccine	TRUE	FALSE	I would recommend it	I would recommend it	I would recommend it	2	Very willing	I don't want to get COVID and I want to "return to normal".	Complete
27	NOT Hispanic or Latino	White	Female	Yes	New York Medical College	Third year	Orthopedics	Vaccinated	Yes- voluntarily	5	COVID-19 IgM/IgG antibody test directed toward the spike protein	Muscle and joint pain	Patients that have had an immediate allergic reaction to a prior dose of the COVID-19 vaccine	TRUE	FALSE	I would recommend it	I would recommend it	I would make it mandatory	2	Very willing	I don't want to get Covid, I want to feel safe going out and traveling, I want to set an example for people who might be reluctant to get it	Complete
25	NOT Hispanic or Latino	White	Female	Yes	Boston University School of Medicine	Second Year	General Surgery	Vaccinated	Yes- voluntarily	5	COVID-19 IgM/IgG antibody test directed toward the spike protein	Muscle and joint pain	Patients that have had an immediate allergic reaction to a prior dose of the COVID-19 vaccine	TRUE	FALSE	I would recommend it	I would recommend it	I would make it mandatory	2	Very willing	I don't want to get my family sick and hopefully it may decrease transmission	Complete
24	NOT Hispanic or Latino	Asian	Male	Yes	Ohio State University College of Medicine	Second Year	Emergency Medicine	Vaccinated	Yes- voluntarily	5	COVID-19 IgM/IgG antibody test directed toward the spike protein	Muscle and joint pain	Patients that have had an immediate allergic reaction to a prior dose of the COVID-19 vaccine	TRUE	FALSE	I would recommend it	I would recommend it	I would make it mandatory	2	Very willing	I don't want to get super sick from covid	Complete
27	NOT Hispanic or Latino	White	Female	Yes	University of Kansas School of Medicine	Third year	Neurosurgery	Vaccinated	Yes- voluntarily	5	COVID-19 IgM/IgG antibody test directed toward the spike protein	Muscle and joint pain	Patients that have had an immediate allergic reaction to a prior dose of the COVID-19 vaccine	TRUE	FALSE	I would recommend it	I would recommend it	I would recommend it	2	Indifferent	I feel as if it's going to be required to do away rotations. As someone who already had covid if I was not in medical school I probably would have not gotten the vaccine for awhile	Complete
26	NOT Hispanic or Latino	White	Female	Yes	Lewis Katz School of Medicine at Temple University	Fourth Year	Dermatology	Vaccinated	Yes- voluntarily	5	COVID-19 IgM/IgG antibody test directed toward the spike protein	Muscle and joint pain	Patients that have had an immediate allergic reaction to a prior dose of the COVID-19 vaccine	TRUE	FALSE	I would recommend it	I would make it mandatory	I would make it mandatory	2	Very willing	I feel as though it is my civic duty to get vaccinated	Complete
24	NOT Hispanic or Latino	Asian	Female	Yes	Wayne State University School of Medicine	Third year	Physical Medicine	Vaccinated	Yes- voluntarily	4	COVID-19 IgM/IgG antibody test directed toward the spike protein	Muscle and joint pain	Patients with suppressed immune systems	TRUE	FALSE	I would recommend it	I would recommend it	I would recommend it	2	Willing	i felt like my patients and coworkers would feel safer around me if i was vaccinated. i don't think the country will move forward and open up fully if not enough people get vaccinated	Complete
25	NOT Hispanic or Latino	White	Female	Yes	Marian University College of Osteopathic Medicine (MU-COM)	Second Year	Obstetrics & Gynecology	Vaccinated	Yes- voluntarily	5	COVID-19 IgM/IgG antibody test directed toward the spike protein	Muscle and joint pain	Patients that have had an immediate allergic reaction to a prior dose of the COVID-19 vaccine	TRUE	FALSE	I would recommend it	I would recommend it	I would make it mandatory	3	Very willing	I follow a few scientists on Tiktok and Instagram that discuss the different COVID-19 vaccines and COVID-19. It made me feel knowledgeable and like I can discuss this with other people to help them. I think the awful year of the pandemic really solidified that I wanted something to protect me and my community so we can get back to a semblance of normal.	Complete
27	NOT Hispanic or Latino	White	Male	Yes	Marian University College of Osteopathic Medicine (MU-COM)	Second Year	Emergency Medicine	Vaccinated	Yes- voluntarily	4	COVID-19 IgM/IgG antibody test directed toward the spike protein	Muscle and joint pain	Patients with suppressed immune systems	TRUE	FALSE	I would recommend it	I would make it mandatory	I would make it mandatory	3	Very willing	I followed the clinical trial data and the efficacy results were outstanding. A lot of people have reservations based on the vaccine being "rushed" however I know that this technology isn't new (based on decades of peer reviewed research) and that the speed in developing it wasn't rushing the science, but rather rushing through the beaurocratic side of getting the FDA to approve it for use. Even …	Complete
28	NOT Hispanic or Latino	White	Female	Yes	University of Kansas School of Medicine	First Year	Emergency Medicine	Vaccinated	Yes- voluntarily	5	COVID-19 IgM/IgG antibody test directed toward the spike protein	Muscle and joint pain	Patients that have had an immediate allergic reaction to a prior dose of the COVID-19 vaccine	TRUE	FALSE	I would recommend it	I would recommend it	I would make it mandatory	2	Willing	I found the risks of a shorter-than-usual studied vaccine to be tolerable because COVID can have serious long term side effects that I think are likely to be worse than possible long term effects of the vaccine.	Complete
35	NOT Hispanic or Latino	Asian	Male	Yes	Louisiana State University School of Medicine in New Orleans	First Year	Anesthesia	Vaccinated	Yes- voluntarily	4	Neither	Muscle and joint pain	Patients that have had an immediate allergic reaction to a prior dose of the COVID-19 vaccine	TRUE	FALSE	I would recommend it	I would recommend it	I would recommend it	2	Very willing	I got it because I'm not dumb.	Complete
26	NOT Hispanic or Latino	White	Female	Yes	Kansas City University of Medicine and Biosciences College of Osteopathic Medicine (KCU-COM)	Fourth Year	Obstetrics & Gynecology	Vaccinated	Yes- voluntarily	5	COVID-19 IgM/IgG antibody test directed toward the spike protein	Muscle and joint pain	Patients that have had an immediate allergic reaction to a prior dose of the COVID-19 vaccine	TRUE	FALSE	I would recommend it	I would recommend it	I would make it mandatory	2	Very willing	I got the vaccine to protect myself and for the greater good of public health in hopes that we achieve heard immunity and get through this pandemic quicker	Complete
24	NOT Hispanic or Latino	White	Female	Yes	Marian University College of Osteopathic Medicine (MU-COM)	First Year	Orthopedics	Vaccinated	Yes- voluntarily	5	COVID-19 IgM/IgG antibody test directed toward the spike protein	Muscle and joint pain	Patients that have had an immediate allergic reaction to a prior dose of the COVID-19 vaccine	TRUE	FALSE	I would recommend it	I would recommend it	I would not recommend it	3	Indifferent	I had a mild adverse rxn with the 1st dose, but severe adverse rxn with the 2nd dose. I don't have any known allergies, so this frightens me that another person could have the same rxn without expecting it.	Complete
24	NOT Hispanic or Latino	White	Female	Yes	University of Kentucky College of Medicine	Third year	Family Practice	Vaccinated	Yes- voluntarily	5	COVID-19 IgM/IgG antibody test directed toward the spike protein	Muscle and joint pain	Patients that have had an immediate allergic reaction to a prior dose of the COVID-19 vaccine	TRUE	FALSE	I would recommend it	I would recommend it	I would make it mandatory	2	Very willing	I had covid and it was scary. I also want to be able to do normal person stuff again like go out to dinner.	Complete
34	NOT Hispanic or Latino	White	Male	Yes	New York Medical College	Third year	General Surgery	Vaccinated	Yes- voluntarily	5	COVID-19 IgM/IgG antibody test directed toward the spike protein	Muscle and joint pain	Patients that have had an immediate allergic reaction to a prior dose of the COVID-19 vaccine	TRUE	FALSE	I would recommend it	I would recommend it	I would not recommend it	2	Willing	I had gotten covid already and I consider myself low risk in general so I felt like I could afford to wait a bit and see if there are any side effects that have not been seen yet. Also, I was happy to allow an older or more at risk individual get vaccinated before me.	Complete
25	NOT Hispanic or Latino	White	Male	Yes	Stanford University School of Medicine	First Year	Neurosurgery	Vaccinated	Yes- voluntarily	4	COVID-19 IgM/IgG antibody test directed toward the spike protein	Muscle and joint pain	Patients that have had an immediate allergic reaction to a prior dose of the COVID-19 vaccine	FALSE	FALSE	I would recommend it	I would recommend it	I would recommend it	2	Willing	I had reservations on receiving the COVID vaccine only because I felt that others-primarily the elderly-would benefit more than me at this current time given the limited availability.	Complete
26	NOT Hispanic or Latino	White	Female	Yes	Marian University College of Osteopathic Medicine (MU-COM)	Fourth Year	Emergency Medicine	Not Vaccinated	No- was not offered the vaccine	5	COVID-19 IgM/IgG antibody test directed toward the spike protein	Muscle and joint pain	Patients that have had an immediate allergic reaction to a prior dose of the COVID-19 vaccine	TRUE	FALSE	I would recommend it	I would make it mandatory	I would recommend it	3	Very willing	I had the virus and will be receiving the vaccine after my 90 day window has passed per CDC recommendation.	Complete
28	NOT Hispanic or Latino	White	Female	Yes	University of Minnesota Medical School	First Year	Family Practice	Vaccinated	Yes- voluntarily	5	COVID-19 IgM/IgG antibody test directed toward the spike protein	Muscle and joint pain	Patients that have had an immediate allergic reaction to a prior dose of the COVID-19 vaccine	TRUE	FALSE	I would recommend it	I would recommend it	I would recommend it	2	Very willing	I have a child who attends daycare and a 92-year old grandma.	Complete
25	NOT Hispanic or Latino	Asian	Male	Yes	Western University of Health Sciences College of Osteopathic Medicine of the Pacific (WesternU/COMP)	First Year	Obstetrics & Gynecology	Vaccinated	Yes- voluntarily	4	Neither	Muscle and joint pain	Patients that have had an immediate allergic reaction to a prior dose of the COVID-19 vaccine	TRUE	FALSE	I would recommend it	I would make it mandatory	I would make it mandatory	1	Very willing	I have a higher trust in the medical community (aka I would blindly listen to what the recommendations are without doing research on it myself at all) having not been wronged that much, but understand this is not the experience/opinion of everyone.	Complete
Prefer Not To Say	NOT Hispanic or Latino	White	Male	Yes	Harvard Medical School	Second Year	Transplant Surgery	Vaccinated	Yes- voluntarily	5	COVID-19 IgM/IgG antibody test directed toward the spike protein	Muscle and joint pain	Patients that have had an immediate allergic reaction to a prior dose of the COVID-19 vaccine	TRUE	FALSE	I would recommend it	I would make it mandatory	I would make it mandatory	3	Very willing	I have family and friends that worked in the development of the vaccine	Complete
Prefer Not To Say	NOT Hispanic or Latino	White	Male	Yes	Wayne State University School of Medicine	Third year	Psychiatry	Vaccinated	Yes- voluntarily	5	COVID-19 IgM/IgG antibody test directed toward the spike protein	Muscle and joint pain	Patients that have had an immediate allergic reaction to a prior dose of the COVID-19 vaccine	TRUE	FALSE	I would recommend it	I would recommend it	I would make it mandatory	3	Very willing	I have full trust in the vaccine development process and believe it to be very safe and effective	Complete
22	Hispanic or Latino	White	Female	Yes	University of South Alabama College of Medicine	First Year	Psychiatry	Vaccinated	Yes- voluntarily	5	COVID-19 IgM/IgG antibody test directed toward the spike protein	Muscle and joint pain	Patients that have had an immediate allergic reaction to a prior dose of the COVID-19 vaccine	TRUE	FALSE	I would recommend it	I would recommend it	I would recommend it	2	Very willing	I have immunocompromised family members and I wanted to protect them.	Complete
25	NOT Hispanic or Latino	White	Female	Yes	Tufts University School of Medicine	First Year	Psychiatry	Vaccinated	Yes- voluntarily	5	COVID-19 IgM/IgG antibody test directed toward the spike protein	Muscle and joint pain	Patients that have had an immediate allergic reaction to a prior dose of the COVID-19 vaccine	TRUE	FALSE	I would recommend it	I would make it mandatory	I would make it mandatory	2	Very willing	I have never had an adverse reaction to a vaccine so I was not scared to get it. Also I think vaccinations are one of the only effective ways to stop this pandemic.	Complete
26	NOT Hispanic or Latino	White	Female	Yes	Lewis Katz School of Medicine at Temple University	Second Year	Neurosurgery	Vaccinated	Yes- voluntarily	5	COVID-19 IgM/IgG antibody test directed toward the spike protein	Muscle and joint pain	Patients that have had an immediate allergic reaction to a prior dose of the COVID-19 vaccine	TRUE	FALSE	I would recommend it	I would make it mandatory	I would make it mandatory	2	Very willing	I have not been able to travel home, I want to see my family. The vaccine makes it safer to do so once enough people are vaccinated.	Complete
23	NOT Hispanic or Latino	White	Female	Yes	University of South Carolina School of Medicine	First Year	Gynecologic Oncology	Vaccinated	Yes- voluntarily	5	COVID-19 IgM/IgG antibody test directed toward the spike protein	Muscle and joint pain	Patients that have had an immediate allergic reaction to a prior dose of the COVID-19 vaccine	TRUE	FALSE	I would recommend it	I would make it mandatory	I would recommend it	2	Very willing	I have not previously tested positive for COVID-19 so I was very willing to get the vaccine to avoid contracting/ getting sick from COVID-19.	Complete
28	NOT Hispanic or Latino	White	Female	Yes	VCU School of Medicine, Medical College of Virginia Health Sciences Division	Fourth Year	Pathology: Surgical & Anatomic	Vaccinated	Yes- voluntarily	5	COVID-19 IgM/IgG antibody test directed toward the spike protein	Muscle and joint pain	Patients that have had an immediate allergic reaction to a prior dose of the COVID-19 vaccine	TRUE	FALSE	I would recommend it	I would recommend it	I would make it mandatory	3	Very willing	I have seen first hand the effects of COVID on healthcare workers and I want to decrease the chance of me becoming infected and spreading it to my coworkers or contributing to the strain on the healthcare system.	Complete
23	NOT Hispanic or Latino	White	Female	Yes	University of Kansas School of Medicine	First Year	Pediatrics	Not Vaccinated	No- but will elect to receive it if offered	5	COVID-19 IgM/IgG antibody test directed toward the spike protein	Muscle and joint pain	Patients that have had an immediate allergic reaction to a prior dose of the COVID-19 vaccine	TRUE	FALSE	I would recommend it	I would recommend it	I would make it mandatory	1	Indifferent	I heard about the side effects and it made me nervous to get it around an exam. I am struggling with school and did not want the added stress of being sick. It also has not been directly offered to my class we have to call and set it up ourselves.	Complete
27	NOT Hispanic or Latino	White	Female	Yes	University of Kansas School of Medicine	Third year	Urology	Vaccinated	Yes- voluntarily	5	COVID-19 IgM/IgG antibody test directed toward the spike protein	Muscle and joint pain	Patients that have had an immediate allergic reaction to a prior dose of the COVID-19 vaccine	TRUE	FALSE	I would recommend it	I would recommend it	I would recommend it	2	Reluctant	I knew at some point I would have to get it. I had covid so I know I have some immunity already.	Complete
25	NOT Hispanic or Latino	White	Female	Yes	Marian University College of Osteopathic Medicine (MU-COM)	Second Year	Internal Medicine	Vaccinated	Yes- voluntarily	4	COVID-19 IgM/IgG antibody test directed toward the spike protein	Muscle and joint pain	Patients that have had an immediate allergic reaction to a prior dose of the COVID-19 vaccine	FALSE	FALSE	I would recommend it	I would recommend it	I would make it mandatory	2	Very willing	I learned quite a bit about the vaccine and trust the science. I want to do my part to overcome this pandemic and feel safe in the current world.	Complete
23	NOT Hispanic or Latino	White	Female	Yes	Wayne State University School of Medicine	Second Year	Anesthesia	Vaccinated	Yes- voluntarily	4	COVID-19 nucleic acid amplification or antigen test	Muscle and joint pain	Patients that have had an immediate allergic reaction to a prior dose of the COVID-19 vaccine	TRUE	FALSE	I would recommend it	I would make it mandatory	I would make it mandatory	1	Very willing	I live with my parents and want to keep them safe once I start clinical rotations. Also, as medical professionals, it's our duty to be examples in health care for our patients and communities.	Complete
23	NOT Hispanic or Latino	Indo-Caribbean	Female	Yes	New York Medical College	Second Year	Pulmonary Medicine	Vaccinated	Yes- voluntarily	5	COVID-19 IgM/IgG antibody test directed toward the spike protein	Muscle and joint pain	Patients that have had an immediate allergic reaction to a prior dose of the COVID-19 vaccine	TRUE	FALSE	I would recommend it	I would make it mandatory	I would make it mandatory	3	Very willing	I lived in NYC when the outbreak began, which was the epicenter of the world at one point. I wanted to protect myself, the people I loved, and everyone around me. I also wanted to receive the vaccine so I would feel comfortable in clinical situations. I have volunteered to distribute the vaccine.	Complete
30	NOT Hispanic or Latino	White	Female	Yes	Chicago Medical School at Rosalind Franklin University of Medicine & Science	Fourth Year	Emergency Medicine	Vaccinated	Yes- voluntarily	5	COVID-19 IgM/IgG antibody test directed toward the spike protein	Muscle and joint pain	Patients that have had an immediate allergic reaction to a prior dose of the COVID-19 vaccine	TRUE	FALSE	I would recommend it	I would make it mandatory	I would make it mandatory	2	Very willing	I looked at data on efficacy and study groups before accepting the vaccine	Complete
28	NOT Hispanic or Latino	White	Female	Yes	University of Pikeville Kentucky College of Osteopathic Medicine (UP-KYCOM)	Second Year	Emergency Medicine	Vaccinated	Yes- voluntarily	5	COVID-19 IgM/IgG antibody test directed toward the spike protein	Muscle and joint pain	Patients that have had an immediate allergic reaction to a prior dose of the COVID-19 vaccine	TRUE	FALSE	I would recommend it	I would make it mandatory	I would make it mandatory	2	Very willing	I looked at studies and wanted to participate in ending this pandemic	Complete
28	NOT Hispanic or Latino	White	Female	Yes	University of Pikeville Kentucky College of Osteopathic Medicine (UP-KYCOM)	Second Year	Emergency Medicine	Vaccinated	Yes- voluntarily	5	COVID-19 IgM/IgG antibody test directed toward the spike protein	Muscle and joint pain	Patients that have had an immediate allergic reaction to a prior dose of the COVID-19 vaccine	TRUE	FALSE	I would recommend it	I would make it mandatory	I would make it mandatory	2	Very willing	I looked at studies and wanted to participate in ending this pandemic	Complete
23	NOT Hispanic or Latino	White	Female	Yes	University of California, Davis School of Medicine	First Year	Anesthesia	Vaccinated	Yes- voluntarily	5	COVID-19 IgM/IgG antibody test directed toward the spike protein	Muscle and joint pain	Patients that have had an immediate allergic reaction to a prior dose of the COVID-19 vaccine	TRUE	FALSE	I would recommend it	I would make it mandatory	I would make it mandatory	2	Very willing	I looked at the data published from the vaccine trials. I trusted the large sample size and felt it was necessary given the current pandemic.	Complete
27	NOT Hispanic or Latino	Middle Eastern, Black or African American	Female	Yes	Marian University College of Osteopathic Medicine (MU-COM)	First Year	Gynecologic Oncology	Vaccinated	Yes- voluntarily	5	COVID-19 IgM/IgG antibody test directed toward the spike protein	Muscle and joint pain	Patients that have had an immediate allergic reaction to a prior dose of the COVID-19 vaccine	TRUE	FALSE	I would recommend it	I would recommend it	I would recommend it	1	Willing	I needed to continue on with my life. Physician mentors received the vaccine.	Complete
24	NOT Hispanic or Latino	White	Female	Yes	University of Kentucky College of Medicine	Second Year	Pediatrics	Vaccinated	Yes- voluntarily	5	COVID-19 IgM/IgG antibody test directed toward the spike protein	Muscle and joint pain	Patients that have had an immediate allergic reaction to a prior dose of the COVID-19 vaccine	TRUE	FALSE	I would recommend it	I would make it mandatory	I would make it mandatory	2	Very willing	I participated in the Johnson and Johnson vaccine phase III clinical trial because I was so excited to participate in the science behind beating COVID-19 and I wanted to be able to explain to patients about the process I went through/safety measures included in the study I was in.	Complete
25	NOT Hispanic or Latino	White	Male	Yes	Wayne State University School of Medicine	Third year	Neurology	Vaccinated	Yes- voluntarily	5	COVID-19 IgM/IgG antibody test directed toward the spike protein	Muscle and joint pain	Patients that have had an immediate allergic reaction to a prior dose of the COVID-19 vaccine	TRUE	FALSE	I would recommend it	I would recommend it	I would not recommend it	2	Very willing	I read about it, understood the science, and know that vaccines have been being made for many years since the first vaccines were ever made and so the designers should be able to understand without much trouble how to make a safe and effective vaccination.	Complete
34	NOT Hispanic or Latino	White	Male	Yes	Ohio University Heritage College of Osteopathic Medicine in Dublin (OU-HCOM-Dublin)	Second Year	Anesthesia	Vaccinated	Yes- voluntarily	5	COVID-19 IgM/IgG antibody test directed toward the spike protein	Muscle and joint pain	Patients that have had an immediate allergic reaction to a prior dose of the COVID-19 vaccine	TRUE	FALSE	I would recommend it	I would make it mandatory	I would make it mandatory	3	Very willing	I reviewed the process of FDA approval and the methods that were used for approval, and found them sufficient. The study sizes were large and well designed. The vaccine appears safe and effective.	Complete
26	NOT Hispanic or Latino	White	Female	Yes	Ohio University Heritage College of Osteopathic Medicine (OU-HCOM)	Fourth Year	Family Practice	Vaccinated	Yes- voluntarily	4	Neither	Muscle and joint pain	Patients that have had an immediate allergic reaction to a prior dose of the COVID-19 vaccine	TRUE	FALSE	I would recommend it	I would make it mandatory	I would make it mandatory	2	Very willing	I think it is important to help protect others from the virus, as well as enable us to move towards a more "normal" (or new normal) way of life.	Complete
24	NOT Hispanic or Latino	White	Female	Yes	University of South Alabama College of Medicine	Second Year	Neonatology	Vaccinated	No- but will elect to receive it if offered	5	COVID-19 IgM/IgG antibody test directed toward the spike protein	Muscle and joint pain	Patients that have had an immediate allergic reaction to a prior dose of the COVID-19 vaccine	TRUE	FALSE	I would recommend it	I would recommend it	I would recommend it	2	Very willing	I think it is my duty to do anything I can protect the people I come into contact with. Additionally, my father is in the high risk category. I do however understand reluctance from certain groups of people- those looking to get pregnant soon- as the vaccine has not been out long enough to know the long term effects. My one argument against that is the dangers of COVID-19 infection as well as the…	Complete
25	NOT Hispanic or Latino	White	Female	Yes	Lewis Katz School of Medicine at Temple University	Second Year	Orthopedics	Vaccinated	Yes- voluntarily	5	COVID-19 IgM/IgG antibody test directed toward the spike protein	Muscle and joint pain	Patients that have had an immediate allergic reaction to a prior dose of the COVID-19 vaccine	TRUE	FALSE	I would recommend it	I would recommend it	I would make it mandatory	2	Very willing	I think that hearing directly from doctors and professionals who've worked on the floors and have personal experience with how serious the pandemic is, really made me more willing to get it	Complete
26	NOT Hispanic or Latino	White	Male	Yes	University of South Carolina School of Medicine	First Year	Otolaryngology / Head & Neck Surgery	Vaccinated	Yes- voluntarily	5	COVID-19 IgM/IgG antibody test directed toward the spike protein	Muscle and joint pain	Patients that have had an immediate allergic reaction to a prior dose of the COVID-19 vaccine	TRUE	FALSE	I would recommend it	I would recommend it	I would recommend it	2	Reluctant	I think that the only thing that concerned me was long term effects of the vaccine. There have been vaccines in the past that have very bad side effects years down the line; and that was a concern. I think it is still a concern. But I am trusting that the companies/scientists did the best they can to produce a safe vaccine, and I know that a little muscle pain or short term very after the vaccine…	Complete
25	Prefer Not To Say	Prefer Not To Say	Male	Yes	University of South Carolina School of Medicine	Fourth Year	Family Practice	Vaccinated	Yes- voluntarily	4	COVID-19 IgM/IgG antibody test directed toward the spike protein	Muscle and joint pain	Patients that have had an immediate allergic reaction to a prior dose of the COVID-19 vaccine	TRUE	TRUE	I would recommend it	I would recommend it	I would recommend it	2	Very willing	I think the main draw for me was the decreased incidence of transmission that I believed it would offer. (And is which born out in some of the preliminary data from Israel) I frustrated by the one-sided positive depiction it has received in the media and the medical community's insistence that no actual changes to practice occur once an individual has had the vaccine. I understand that there's no…	Complete
25	Hispanic or Latino	White, Asian	Male	Yes	Virginia Tech Carilion School of Medicine	First Year	Radiology	Vaccinated	Yes- voluntarily	4	COVID-19 IgM/IgG antibody test directed toward the spike protein	Muscle and joint pain	Pregnant patients	TRUE	FALSE	I would recommend it	I would make it mandatory	I would make it mandatory	2	Very willing	I think understanding how the vaccine works was important in taking it. Beyond that, I know I am just a med student still, but I know my friends kinda looked towards me to see if I would get it and asked what I thought about it, so I think choosing to get it and let them know I voluntarily got it when they asked if I would get it was important to help dispel any fears or concerns they themselves …	Complete
25	NOT Hispanic or Latino	Asian	Female	Yes	University of Kansas School of Medicine	Third year	Internal Medicine	Vaccinated	Yes- voluntarily	4	COVID-19 IgM/IgG antibody test directed toward the spike protein	Muscle and joint pain	Patients with suppressed immune systems	TRUE	FALSE	I would recommend it	I would recommend it	I would make it mandatory	2	Very willing	I trust in science	Complete
28	NOT Hispanic or Latino	Asian	Female	Yes	Ohio State University College of Medicine	First Year	Obstetrics & Gynecology	Vaccinated	Yes- voluntarily	4	Both	Muscle and joint pain	Patients that have had an immediate allergic reaction to a prior dose of the COVID-19 vaccine	TRUE	FALSE	I would recommend it	I would make it mandatory	I would recommend it	2	Very willing	I trust in science.	Complete
26	NOT Hispanic or Latino	White	Male	Yes	University of Kentucky College of Medicine	Second Year	Internal Medicine/Pediatrics	Vaccinated	Yes- voluntarily	5	COVID-19 IgM/IgG antibody test directed toward the spike protein	Muscle and joint pain	Patients that have had an immediate allergic reaction to a prior dose of the COVID-19 vaccine	TRUE	FALSE	I would recommend it	I would recommend it	I would make it mandatory	3	Very willing	I trust the data about the vaccines and believe that it was in my best interest to get it. I also believe in leading by example and if I expect everyone else to get the vaccine then I needed to get it too.	Complete
22	NOT Hispanic or Latino	Asian	Female	Yes	New York Institute of Technology College of Osteopathic Medicine (NYITCOM)	First Year	Hematology/Oncology	Vaccinated	Yes- voluntarily	5	COVID-19 IgM/IgG antibody test directed toward the spike protein	Muscle and joint pain	Patients that have had an immediate allergic reaction to a prior dose of the COVID-19 vaccine	TRUE	FALSE	I would recommend it	I would recommend it	I would make it mandatory	2	Very willing	I trust the medical experts and wanted to be a part of the movement to bring an end to the pandemic	Complete
25	NOT Hispanic or Latino	White	Female	Yes	University of Pikeville Kentucky College of Osteopathic Medicine (UP-KYCOM)	Third year	Anesthesia	Vaccinated	Yes- voluntarily	5	COVID-19 IgM/IgG antibody test directed toward the spike protein	Muscle and joint pain	Patients that have had an immediate allergic reaction to a prior dose of the COVID-19 vaccine	TRUE	FALSE	I would recommend it	I would make it mandatory	I would make it mandatory	3	Very willing	I trust the researchers and scientists involved in making this vaccine. Vaccine research has been ongoing for many many years now and I believe them to be nearly perfectly safe. I also recommend the vaccine to anyone because I want to be able to feel safe visiting elderly family members and get back to a somewhat normal life.	Complete
27	NOT Hispanic or Latino	White	Male	Yes	New York Medical College	Third year	Pediatric Surgery	Vaccinated	Yes- voluntarily	5	COVID-19 IgM/IgG antibody test directed toward the spike protein	Muscle and joint pain	Patients that have had an immediate allergic reaction to a prior dose of the COVID-19 vaccine	TRUE	FALSE	I would recommend it	I would recommend it	I would make it mandatory	2	Very willing	I trust the science that produced the vaccine. I want to do whatever I can to protect myself, my patients, and society at large. I also want to do whatever I can to try to get our society back to a place where we can feel more comfortable being in the presence of other people. It has been a difficult, isolating year. There was nothing holding me back from getting this vaccine.	Complete
22	NOT Hispanic or Latino	Asian	Female	Yes	California University of Science and Medicine School of Medicine	First Year	Allergy	Vaccinated	Yes- voluntarily	5	COVID-19 IgM/IgG antibody test directed toward the spike protein	Muscle and joint pain	Patients that have had an immediate allergic reaction to a prior dose of the COVID-19 vaccine	TRUE	FALSE	I would recommend it	I would make it mandatory	I would make it mandatory	2	Very willing	I trust the scientific community, and when balanced with the effects of the pandemic, the vaccine is way better	Complete
28	NOT Hispanic or Latino	White	Female	Yes	VCU School of Medicine, Medical College of Virginia Health Sciences Division	Fourth Year	Pathology: Surgical & Anatomic	Vaccinated	Yes- voluntarily	5	COVID-19 IgM/IgG antibody test directed toward the spike protein	Muscle and joint pain	Patients that have had an immediate allergic reaction to a prior dose of the COVID-19 vaccine	TRUE	FALSE	I would recommend it	I would recommend it	I would make it mandatory	3	Very willing	I trust the scientific process and have seen the data that the COVID-19 vaccine is safe. I want to do my part to stop the spread.	Complete
27	NOT Hispanic or Latino	White	Male	Yes	University of Pikeville Kentucky College of Osteopathic Medicine (UP-KYCOM)	Fourth Year	Internal Medicine	Vaccinated	No- was not offered the vaccine	5	COVID-19 IgM/IgG antibody test directed toward the spike protein	Muscle and joint pain	Patients that have had an immediate allergic reaction to a prior dose of the COVID-19 vaccine	TRUE	FALSE	I would recommend it	I would recommend it	I would make it mandatory	2	Very willing	I trust the scientists/researchers that worked hard to bring it to production so quickly. I have a high confidence in vaccines, especially when compared to their alternatives.	Complete
28	NOT Hispanic or Latino	White	Female	Yes	University of Colorado School of Medicine	fourth year/research leave of absence (2022 grad year)	Hospitalist	Vaccinated	Yes- voluntarily	5	COVID-19 IgM/IgG antibody test directed toward the spike protein	Muscle and joint pain	Patients that have had an immediate allergic reaction to a prior dose of the COVID-19 vaccine	TRUE	FALSE	I would recommend it	I would make it mandatory	I would make it mandatory	3	Very willing	I trusted the basic science after learning about the development of mRNA vaccines. I trusted the study designs. I was reassured about how other vaccine trials can tell us what to expect from a new vaccine. I believe it is the only way forward.	Complete
23	NOT Hispanic or Latino	White	Female	Yes	New York Institute of Technology College of Osteopathic Medicine (NYITCOM)	First Year	Orthopedics	Not Vaccinated	Yes- voluntarily	5	COVID-19 IgM/IgG antibody test directed toward the spike protein	Muscle and joint pain	Patients that have had an immediate allergic reaction to a prior dose of the COVID-19 vaccine	TRUE	FALSE	I would recommend it	I would recommend it	I would recommend it	2	Very willing	I trusted the science behind the vaccine and looked at the papers for both vaccinations so I felt I had the knowledge I needed in deciding whether I wanted the vaccine or not. I also believe that if healthcare providers are not advocating for it then nobody will want to take it so it starts from us.	Complete
27	Hispanic or Latino	White, Black or African American	Female	Yes	University of Kansas School of Medicine	Fourth Year	General Surgery	Vaccinated	Yes- voluntarily	5	COVID-19 IgM/IgG antibody test directed toward the spike protein	Muscle and joint pain	Patients that have had an immediate allergic reaction to a prior dose of the COVID-19 vaccine	TRUE	FALSE	I would recommend it	I would make it mandatory	I would make it mandatory	2	Very willing	I understand the role vaccines have played in modern healthcare and believe in the benefits of having a vaccinated community against COVID-19	Complete
28	NOT Hispanic or Latino	White	Male	Yes	University of South Carolina School of Medicine	Fourth Year	Vascular Surgery	Vaccinated	Yes- voluntarily	4	COVID-19 IgM/IgG antibody test directed toward the spike protein	Muscle and joint pain	Patients that have had an immediate allergic reaction to a prior dose of the COVID-19 vaccine	FALSE	FALSE	I would recommend it	I would recommend it	I would recommend it	1	Very willing	I want herd immunity to be reached so I can stop social distancing and wearing makes in the future.	Complete
26	NOT Hispanic or Latino	White	Female	Yes	University of Florida College of Medicine	Fourth Year	Pulmonary Medicine	Vaccinated	Yes- voluntarily	5	COVID-19 IgM/IgG antibody test directed toward the spike protein	Muscle and joint pain	Patients that have had an immediate allergic reaction to a prior dose of the COVID-19 vaccine	TRUE	FALSE	I would recommend it	I would make it mandatory	I would make it mandatory	2	Very willing	I want the pandemic to end.	Complete
24	NOT Hispanic or Latino	Iranian	Male	Yes	California University of Science and Medicine School of Medicine	First Year	Internal Medicine	Vaccinated	Yes- voluntarily	5	COVID-19 IgM/IgG antibody test directed toward the spike protein	Muscle and joint pain	Patients that have had an immediate allergic reaction to a prior dose of the COVID-19 vaccine	TRUE	FALSE	I would recommend it	I would make it mandatory	I would make it mandatory	2	Very willing	I want this pandemic to be over, and I believe that vaccination provides a means by which to end it.	Complete
27	NOT Hispanic or Latino	White	Male	Yes	Idaho College of Osteopathic Medicine (ICOM)	Second Year	Orthopedics	Vaccinated	No- declined to receive it	2	Both	Muscle and joint pain	Patients with suppressed immune systems	TRUE	TRUE	I would recommend it	I would recommend it	I would not recommend it	1	Willing	I want those are vulnerable and haven't gotten covid-19 to have it first than for me.	Complete
25	NOT Hispanic or Latino	White	Female	Yes	University of Kansas School of Medicine	Second Year	Unknown	Vaccinated	Yes- voluntarily	5	COVID-19 IgM/IgG antibody test directed toward the spike protein	Muscle and joint pain	Patients that have had an immediate allergic reaction to a prior dose of the COVID-19 vaccine	TRUE	FALSE	I would recommend it	I would recommend it	I would make it mandatory	1	Willing	I want to be able to see my (high-risk) family again without the overwhelming anxiety that I could possibly cause their death.	Complete
25	NOT Hispanic or Latino	White	Female	Yes	State University of New York Downstate Medical Center College of Medicine	Fourth Year	Pediatrics	Vaccinated	Yes- voluntarily	4	Neither	Muscle and joint pain	Patients that have had an immediate allergic reaction to a prior dose of the COVID-19 vaccine	TRUE	FALSE	I would recommend it	I would recommend it	I would make it mandatory	2	Very willing	I want to be protected	Complete
24	NOT Hispanic or Latino	White	Male	Yes	Western University of Health Sciences College of Osteopathic Medicine of the Pacific (WesternU/COMP)	First Year	Pediatrics	Vaccinated	Yes- voluntarily	4	Neither	Muscle and joint pain	Patients that have had an immediate allergic reaction to a prior dose of the COVID-19 vaccine	TRUE	FALSE	I would recommend it	I would make it mandatory	I would make it mandatory	2	Very willing	I want to be protected and I want to help do my job to get the country and world back to normal living.	Complete
27	NOT Hispanic or Latino	White	Female	Yes	Arkansas College of Osteopathic Medicine (ARCOM)	Third year	Internal Medicine	Vaccinated	Yes- voluntarily	5	COVID-19 IgM/IgG antibody test directed toward the spike protein	Muscle and joint pain	Patients that have had an immediate allergic reaction to a prior dose of the COVID-19 vaccine	TRUE	FALSE	I would recommend it	I would make it mandatory	I would make it mandatory	3	Very willing	I want to do everything I can to protect myself, others, and to end the pandemic.	Complete
23	NOT Hispanic or Latino	White	Female	Yes	Marian University College of Osteopathic Medicine (MU-COM)	First Year	Family Practice	Vaccinated	Yes- voluntarily	4	COVID-19 IgM/IgG antibody test directed toward the spike protein	Muscle and joint pain	Patients that have had an immediate allergic reaction to a prior dose of the COVID-19 vaccine	FALSE	FALSE	I would recommend it	I would recommend it	I would make it mandatory	2	Very willing	I want to do my part in getting the world towards herd immunity.	Complete
22	NOT Hispanic or Latino	White	Male	Yes	University of South Alabama College of Medicine	First Year	General Surgery	Vaccinated	Yes- voluntarily	5	COVID-19 IgM/IgG antibody test directed toward the spike protein	Muscle and joint pain	Patients that have had an immediate allergic reaction to a prior dose of the COVID-19 vaccine	TRUE	FALSE	I would recommend it	I would make it mandatory	I would recommend it	2	Very willing	I want to end the pandemic, and I know by being vaccinated, I am doing my part to accomplish this.	Complete
30	NOT Hispanic or Latino	White	Female	Yes	Ohio State University College of Medicine	Fourth Year	Pediatrics	Vaccinated	Yes- voluntarily	5	COVID-19 IgM/IgG antibody test directed toward the spike protein	Muscle and joint pain	Patients that have had an immediate allergic reaction to a prior dose of the COVID-19 vaccine	TRUE	FALSE	I would recommend it	I would recommend it	I would make it mandatory	2	Willing	I want to increase my ability to partake in my clinical training wtih fewer concerns about COVID infection resuling in significant time away. I also want to do everything I can to reduce the liklihood of bringing a dangerous infection home to my family	Complete
22	Hispanic or Latino	White	Female	Yes	Ponce School of Medicine	First Year	Internal Medicine	Vaccinated	Yes- voluntarily	4	COVID-19 IgM/IgG antibody test directed toward the spike protein	Muscle and joint pain	Pregnant patients	TRUE	FALSE	I would recommend it	I would make it mandatory	I would make it mandatory	2	Very willing	I want to protect my parents.	Complete
26	NOT Hispanic or Latino	White	Male	Yes	University of Kansas School of Medicine	Fourth Year	Family Practice	Vaccinated	Yes- voluntarily	5	COVID-19 IgM/IgG antibody test directed toward the spike protein	Muscle and joint pain	Patients that have had an immediate allergic reaction to a prior dose of the COVID-19 vaccine	TRUE	FALSE	I would recommend it	I would make it mandatory	I would make it mandatory	2	Very willing	I want to protect those around me from the disease. And want to help those who have lost their jobs from covid related lockdowns, get back to being able to earn an income for their families.	Complete
25	NOT Hispanic or Latino	White	Female	Yes	Virginia Tech Carilion School of Medicine	Second Year	Pediatrics	Vaccinated	Yes- voluntarily	5	COVID-19 IgM/IgG antibody test directed toward the spike protein	Muscle and joint pain	Patients that have had an immediate allergic reaction to a prior dose of the COVID-19 vaccine	TRUE	FALSE	I would recommend it	I would make it mandatory	I would make it mandatory	2	Very willing	I want to reduce the risk of receiving or transmitting Covid to friends, family, and patients I will see during my clerkship years. I also don't want Covid to continue to take away more learning opportunities.	Complete
27	NOT Hispanic or Latino	White	Male	Yes	University of South Alabama College of Medicine	Third year	Pediatrics	Vaccinated	Yes- voluntarily	5	COVID-19 IgM/IgG antibody test directed toward the spike protein	Muscle and joint pain	Patients that have had an immediate allergic reaction to a prior dose of the COVID-19 vaccine	TRUE	FALSE	I would recommend it	I would make it mandatory	I would make it mandatory	2	Very willing	I want to see my friends without risking the health of others again.	Complete
27	NOT Hispanic or Latino	Prefer Not To Say	Female	Yes	Idaho College of Osteopathic Medicine (ICOM)	First Year	Pathology: Surgical & Anatomic	Not Vaccinated	No- declined to receive it	4	COVID-19 IgM/IgG antibody test directed toward the spike protein	Muscle and joint pain	Pregnant patients	TRUE	FALSE	I would recommend it	I would recommend it	I would recommend it	1	Indifferent	I want to wait for more data.	Complete
26	NOT Hispanic or Latino	Asian	Male	Yes	New York Medical College	Third year	Cardiology	Vaccinated	Yes- voluntarily	5	COVID-19 IgM/IgG antibody test directed toward the spike protein	Muscle and joint pain	Patients that have had an immediate allergic reaction to a prior dose of the COVID-19 vaccine	TRUE	FALSE	I would recommend it	I would make it mandatory	I would recommend it	2	Very willing	I wanted it ASAP from the beginning	Complete
25	NOT Hispanic or Latino	White, Asian	Female	Yes	University of South Carolina School of Medicine	First Year	Family Practice	Vaccinated	Yes- voluntarily	5	COVID-19 IgM/IgG antibody test directed toward the spike protein	Muscle and joint pain	Patients that have had an immediate allergic reaction to a prior dose of the COVID-19 vaccine	TRUE	FALSE	I would recommend it	I would make it mandatory	I would make it mandatory	2	Very willing	I wanted protection from the virus because although I am young and otherwise healthy, I do have asthma. I also know that it gave a lot of my older family members confidence in getting it themselves when they could ask me about my side effects and see that I was doing okay after my vaccinations.	Complete
25	NOT Hispanic or Latino	White, Asian	Female	Yes	University of South Carolina School of Medicine	First Year	Family Practice	Vaccinated	Yes- voluntarily	5	COVID-19 IgM/IgG antibody test directed toward the spike protein	Muscle and joint pain	Patients that have had an immediate allergic reaction to a prior dose of the COVID-19 vaccine	TRUE	FALSE	I would recommend it	I would make it mandatory	I would make it mandatory	2	Very willing	I wanted protection from the virus because although I am young and otherwise healthy, I do have asthma. I also know that it gave a lot of my older family members confidence in getting it themselves when they could ask me about my side effects and see that I was doing okay after my vaccinations.	Complete
26	NOT Hispanic or Latino	White	Female	Yes	Tufts University School of Medicine	Fourth Year	Obstetrics & Gynecology	Vaccinated	Yes- voluntarily	5	COVID-19 IgM/IgG antibody test directed toward the spike protein	Muscle and joint pain	Patients that have had an immediate allergic reaction to a prior dose of the COVID-19 vaccine	TRUE	FALSE	I would recommend it	I would recommend it	I would make it mandatory	3	Very willing	I wanted the vaccine because trail results showed that it was safe and effective. Also I don't want to get COVID.	Complete
24	Hispanic or Latino	White	Female	Yes	New York Institute of Technology College of Osteopathic Medicine (NYITCOM)	Second Year	Psychiatry	Vaccinated	Yes- voluntarily	4	COVID-19 IgM/IgG antibody test directed toward the spike protein	Muscle and joint pain	Patients that have had an immediate allergic reaction to a prior dose of the COVID-19 vaccine	FALSE	FALSE	I would recommend it	I would make it mandatory	I would make it mandatory	2	Very willing	I wanted the vaccine so I can protect myself to the best of my ability as well as protector others and show my loved ones that it was safe for me therefore it should be safe for them as well.	Complete
28	NOT Hispanic or Latino	White	Female	Yes	Marian University College of Osteopathic Medicine (MU-COM)	Third year	Pediatrics	Vaccinated	Yes- voluntarily	4	COVID-19 IgM/IgG antibody test directed toward the spike protein	Muscle and joint pain	Patients that have had an immediate allergic reaction to a prior dose of the COVID-19 vaccine	TRUE	TRUE	I would recommend it	I would recommend it	I would recommend it	2	Very willing	I wanted things to get back to normal as soon as possible and thought it was hypocritical to want this but not to follow the CDC guidelines/recommendations. Just trying to do my part.	Complete
24	NOT Hispanic or Latino	White, Black or African American	Female	Yes	University of South Alabama College of Medicine	Third year	Urology	Vaccinated	Yes- voluntarily	5	COVID-19 IgM/IgG antibody test directed toward the spike protein	Muscle and joint pain	Patients that have had an immediate allergic reaction to a prior dose of the COVID-19 vaccine	TRUE	FALSE	I would recommend it	I would make it mandatory	I would make it mandatory	2	Very willing	I wanted to be able to protect myself, my friends, family, and patients from COVID-19!	Complete
27	NOT Hispanic or Latino	White	Male	Yes	University of South Carolina School of Medicine Greenville	Fourth Year	Physical Medicine	Vaccinated	Yes- voluntarily	5	COVID-19 IgM/IgG antibody test directed toward the spike protein	Muscle and joint pain	Patients that have had an immediate allergic reaction to a prior dose of the COVID-19 vaccine	TRUE	FALSE	I would recommend it	I would make it mandatory	I would make it mandatory	2	Very willing	I wanted to be immune and it is thought to be safe	Complete
23	NOT Hispanic or Latino	White	Female	Yes	Wayne State University School of Medicine	First Year	Pediatrics	Vaccinated	Yes- voluntarily	4	COVID-19 IgM/IgG antibody test directed toward the spike protein	Muscle and joint pain	Pregnant patients	TRUE	FALSE	I would recommend it	I would make it mandatory	I would make it mandatory	2	Very willing	I wanted to be part of the solution and the next steps to moving past the epidemic.	Complete
26	NOT Hispanic or Latino	White	Female	Yes	Wayne State University School of Medicine	Fourth Year	Family Practice	Vaccinated	Yes- voluntarily	4	COVID-19 IgM/IgG antibody test directed toward the spike protein	Muscle and joint pain	Patients with suppressed immune systems	TRUE	FALSE	I would recommend it	I would recommend it	I would make it mandatory	2	Very willing	I wanted to be protected during clinical rotations. Our school had a policy that we did not need to see COVID-19 patients, but patients were coming in asymptomatic or COVID unknown and later testing positive. I wanted to be covered for those situations as well.	Complete
24	NOT Hispanic or Latino	White	Female	Yes	Washington State University Elson S. Floyd College of Medicine	First Year	Emergency Medicine	Vaccinated	Yes- voluntarily	5	COVID-19 IgM/IgG antibody test directed toward the spike protein	Muscle and joint pain	Patients that have had an immediate allergic reaction to a prior dose of the COVID-19 vaccine	TRUE	FALSE	I would recommend it	I would make it mandatory	I would make it mandatory	2	Very willing	I wanted to do what is best to protect not only myself, but my friends, family, community, and future patients. I also would like to be learning in-person next year, and that is highly predicated on our ability to be vaccinated.	Complete
26	NOT Hispanic or Latino	Asian	Female	Yes	New York Institute of Technology College of Osteopathic Medicine (NYITCOM)	Third year	Internal Medicine	Vaccinated	Yes- voluntarily	5	COVID-19 IgM/IgG antibody test directed toward the spike protein	Muscle and joint pain	Patients that have had an immediate allergic reaction to a prior dose of the COVID-19 vaccine	TRUE	FALSE	I would recommend it	I would make it mandatory	I would make it mandatory	2	Very willing	I wanted to protect loved ones while on rotations.	Complete
22	NOT Hispanic or Latino	White	Male	Yes	University of Kansas School of Medicine	First Year	Orthopedics	Vaccinated	Yes- voluntarily	4	COVID-19 IgM/IgG antibody test directed toward the spike protein	Muscle and joint pain	Pregnant patients	TRUE	FALSE	I would recommend it	I would make it mandatory	I would make it mandatory	2	Very willing	I wanted to receive the vaccine so I would not be a danger to those around me.	Complete
23	NOT Hispanic or Latino	Asian	Female	Yes	Marian University College of Osteopathic Medicine (MU-COM)	First Year	Family Practice	Vaccinated	Yes- voluntarily	2	Both	Muscle and joint pain	Pregnant patients	TRUE	TRUE	I would recommend it	I would recommend it	I would make it mandatory	2	Very willing	I wanted to set an example for my collogues who were uncertain and encourage others to get vaccinated. My goal is to help spread the facts about the research behind the vaccine and help others understand the myths.	Complete
24	NOT Hispanic or Latino	White	Female	Yes	University of Pikeville Kentucky College of Osteopathic Medicine (UP-KYCOM)	Fourth Year	Family Practice	Vaccinated	Yes- voluntarily	5	COVID-19 IgM/IgG antibody test directed toward the spike protein	Muscle and joint pain	Patients that have had an immediate allergic reaction to a prior dose of the COVID-19 vaccine	TRUE	FALSE	I would recommend it	I would recommend it	I would make it mandatory	3	Very willing	I was 25 weeks pregnant when I got my first dose!	Complete
28	NOT Hispanic or Latino	White	Male	Yes	Lewis Katz School of Medicine at Temple University	Second Year	Palliative Care	Vaccinated	Yes- voluntarily	5	COVID-19 IgM/IgG antibody test directed toward the spike protein	Muscle and joint pain	Patients that have had an immediate allergic reaction to a prior dose of the COVID-19 vaccine	TRUE	FALSE	I would recommend it	I would make it mandatory	I would make it mandatory	2	Reluctant	I was a bit nervous because It was approved quickly, no long term studies have been conducted and it has a new mechanism. I also couldn't help the absorbing some anxiety around the conspiracies floating around social media even though I don't buy into them at all. But when I saw my mom and couldn't give her a hug and had to stay apart it made getting the vaccine a lot easier.	Complete
28	NOT Hispanic or Latino	White	Male	Yes	Lewis Katz School of Medicine at Temple University	Second Year	Palliative Care	Vaccinated	Yes- voluntarily	5	COVID-19 IgM/IgG antibody test directed toward the spike protein	Muscle and joint pain	Patients that have had an immediate allergic reaction to a prior dose of the COVID-19 vaccine	TRUE	FALSE	I would recommend it	I would make it mandatory	I would make it mandatory	2	Reluctant	I was a bit nervous because It was approved quickly, no long term studies have been conducted and it has a new mechanism. I also couldn't help the absorbing some anxiety around the conspiracies floating around social media even though I don't buy into them at all. But when I saw my mom and couldn't give her a hug and had to stay apart it made getting the vaccine a lot easier.	Complete
28	NOT Hispanic or Latino	White	Male	Yes	University of Kentucky College of Medicine	First Year	Vascular Surgery	Vaccinated	Yes- voluntarily	5	COVID-19 IgM/IgG antibody test directed toward the spike protein	Muscle and joint pain	Patients that have had an immediate allergic reaction to a prior dose of the COVID-19 vaccine	TRUE	FALSE	I would recommend it	I would make it mandatory	I would make it mandatory	2	Willing	I was a little hesitant at first, but I came around when I saw so many healthcare workers getting their vaccine. It also helped that physicians were advocating for getting it. I eventually looked up more information on the vaccine and learned that the government usually slows down progress of drug development. I learned that the quality of the vaccine is still high and that we should all really b…	Complete
25	NOT Hispanic or Latino	White	Female	Yes	Philadelphia College of Osteopathic Medicine (PCOM)	Third year	Neonatology	Vaccinated	Yes- voluntarily	5	COVID-19 IgM/IgG antibody test directed toward the spike protein	Muscle and joint pain	Patients that have had an immediate allergic reaction to a prior dose of the COVID-19 vaccine	TRUE	FALSE	I would recommend it	I would recommend it	I would recommend it	2	Willing	I was a little worried since I am of childbearing age and there hasn't been data released about possible fertility effects. Overall though I found that the pros outweighed potential cons in the present moment and thought it was in the best interest of myself, my family, and my patients that I get the vaccine.	Complete
23	NOT Hispanic or Latino	White	Female	Yes	Tulane University School of Medicine	First Year	Emergency Medicine	Vaccinated	Yes- voluntarily	5	COVID-19 IgM/IgG antibody test directed toward the spike protein	Muscle and joint pain	Patients that have had an immediate allergic reaction to a prior dose of the COVID-19 vaccine	TRUE	FALSE	I would recommend it	I would recommend it	I would make it mandatory	2	Willing	I was excited when I was informed that I would be able to get vaccinated so early, but I felt guilty because I think there are people in the community who should have gotten the vaccine before me (ie: the homeless, the incarcerated, etc) but didn't because I am more privileged as a medical student.	Complete
27	NOT Hispanic or Latino	White	Female	Yes	University of Kansas School of Medicine	Fourth Year	Neonatology	Vaccinated	Yes- voluntarily	5	COVID-19 IgM/IgG antibody test directed toward the spike protein	Muscle and joint pain	Patients that have had an immediate allergic reaction to a prior dose of the COVID-19 vaccine	TRUE	FALSE	I would recommend it	I would recommend it	I would make it mandatory	2	Willing	I was hesitant only because of how new the vaccine was.	Complete
24	NOT Hispanic or Latino	White	Male	Yes	University of South Carolina School of Medicine	First Year	Neurology	Vaccinated	Yes- voluntarily	4	Both	Muscle and joint pain	Patients that have had an immediate allergic reaction to a prior dose of the COVID-19 vaccine	TRUE	FALSE	I would recommend it	I would make it mandatory	I would make it mandatory	2	Willing	I was hesitant to get the vaccine because I knew there were people much more vulnerable I am to serious illness from COVID that are waiting in line to get it and I felt like I was cutting the line since I am not in the clinical environment	Complete
24	NOT Hispanic or Latino	White	Female	Yes	New York Institute of Technology College of Osteopathic Medicine (NYITCOM)	First Year	Endocrinology	Vaccinated	No- was not offered the vaccine	4	COVID-19 nucleic acid amplification or antigen test	Muscle and joint pain	Patients that have had an immediate allergic reaction to a prior dose of the COVID-19 vaccine	TRUE	FALSE	I would recommend it	I would recommend it	I would make it mandatory	2	Willing	I was more willing to do it when hearing from trusted medically valid sources that the "safety risk" associated with the covid vaccine is that it just won't work against covid and there is no fear of harm to people.	Complete
Prefer Not To Say	NOT Hispanic or Latino	White	Female	Yes	Marian University College of Osteopathic Medicine (MU-COM)	Fourth Year	Emergency Medicine	Vaccinated	Yes- voluntarily	4	COVID-19 IgM/IgG antibody test directed toward the spike protein	Muscle and joint pain	Pregnant patients	TRUE	FALSE	I would recommend it	I would recommend it	I would recommend it	2	Reluctant	I was nervous, especially after the physician who died from what appeared to be a DIC case. However, in the long run I believe it will be beneficial.	Complete
26	NOT Hispanic or Latino	White	Female	Yes	Pacific Northwest University of Health Sciences College of Osteopathic Medicine (PNWU-COM)	Second Year	Unknown	Vaccinated	Yes- voluntarily	4	COVID-19 IgM/IgG antibody test directed toward the spike protein	Muscle and joint pain	Patients that have had an immediate allergic reaction to a prior dose of the COVID-19 vaccine	FALSE	FALSE	I would recommend it	I would make it mandatory	I would make it mandatory	2	Very willing	I was not given it or offered by my school. Only was given it because I volunteered to administer vaccines and my rotation site allowed us to receive it.	Complete
27	NOT Hispanic or Latino	White	Female	Yes	University of South Alabama College of Medicine	Fourth Year	Radiology	Vaccinated	No- but will elect to receive it if offered	5	COVID-19 IgM/IgG antibody test directed toward the spike protein	Muscle and joint pain	Patients that have had an immediate allergic reaction to a prior dose of the COVID-19 vaccine	TRUE	FALSE	I would recommend it	I would recommend it	I would make it mandatory	2	Indifferent	I was offered the vaccine, but I am done with all in-person clinical rotations as a medical student. I figured I would wait until closer to starting residency to ensure my immunity is at maximum when I return to direct patient care.	Complete
26	NOT Hispanic or Latino	White	Female	Yes	Western University of Health Sciences College of Osteopathic Medicine of the Pacific (WesternU/COMP)	Third year	Physical Medicine	Vaccinated	Yes- voluntarily	4	COVID-19 IgM/IgG antibody test directed toward the spike protein	Muscle and joint pain	Pregnant patients	TRUE	FALSE	I would recommend it	I would make it mandatory	I would recommend it	2	Willing	I was originally mistrustful of how fast the vaccine was pushed out under the Trump administration. But after seeing other countries with more trustful politics accepting its safety, I accept its safety.	Complete
25	NOT Hispanic or Latino	White	Male	Yes	East Tennessee State University James H. Quillen College of Medicine	Second Year	Family Practice	Vaccinated	Yes- voluntarily	4	COVID-19 IgM/IgG antibody test directed toward the spike protein	Muscle and joint pain	Patients with suppressed immune systems	TRUE	FALSE	I would recommend it	I would make it mandatory	I would recommend it	3	Very willing	I was part of the Pfizer study so I received it from Pfizer directly. I knew the science was sound behind the mRNA vaccine so I went for it.	Complete
25	NOT Hispanic or Latino	White	Female	Yes	Idaho College of Osteopathic Medicine (ICOM)	Third year	Internal Medicine	Vaccinated	Yes- voluntarily	5	COVID-19 IgM/IgG antibody test directed toward the spike protein	Muscle and joint pain	Patients that have had an immediate allergic reaction to a prior dose of the COVID-19 vaccine	TRUE	FALSE	I would recommend it	I would recommend it	I would recommend it	2	Willing	I was pregnant at the time without any good evidence of how pregnant individuals were handling the vaccine and its effect on fetuses.	Complete
22	NOT Hispanic or Latino	White	Male	Yes	Ohio State University College of Medicine	First Year	Orthopedics	Vaccinated	Yes- voluntarily	5	COVID-19 IgM/IgG antibody test directed toward the spike protein	Muscle and joint pain	Patients that have had an immediate allergic reaction to a prior dose of the COVID-19 vaccine	TRUE	FALSE	I would recommend it	I would recommend it	I would make it mandatory	2	Reluctant	I was reluctant partly because part of me thought that any reaction from the vaccine would be worse than getting the COVID disease regularly, but I ended up deciding to get the vaccine primarily because I think it is a good thing for everyone to get vaccinated against viral pathogens to ultimately eradicate their effects from the population, even though I personally may not be as adversely affect…	Complete
30	NOT Hispanic or Latino	White	Female	Yes	Stanford University School of Medicine	research year (completed M2)	Neurology	Vaccinated	Yes- voluntarily	5	COVID-19 IgM/IgG antibody test directed toward the spike protein	Muscle and joint pain	Patients that have had an immediate allergic reaction to a prior dose of the COVID-19 vaccine	TRUE	FALSE	I would recommend it	I would recommend it	I would make it mandatory	2	Willing	I was very eager to receive the vaccine, but now somewhat regret having received it given that I am not at high risk, do not currently have direct patient contact, and my doses could have gone to high-risk patients or community members. I also think my second dose would have been better immediately used as a first dose to vaccinate someone else at high risk. [also note re. vaccine class question …	Complete
25	NOT Hispanic or Latino	White	Male	Yes	Idaho College of Osteopathic Medicine (ICOM)	Second Year	Emergency Medicine	Vaccinated	Yes- voluntarily	5	COVID-19 IgM/IgG antibody test directed toward the spike protein	Muscle and joint pain	Patients that have had an immediate allergic reaction to a prior dose of the COVID-19 vaccine	TRUE	FALSE	I would recommend it	I would make it mandatory	I would recommend it	2	Very willing	I was very eager to receive the vaccine. I will say that I could not in good conscious describe it as "no risks at all" to my non-medical friends and family. The fact is it is a novel vaccine and while the risk is extremely minimal, good scientists acknowledge when there are facts they just cannot know for sure. However this falls well within the range of reasonable risk and I am confident the ri…	Complete
28	NOT Hispanic or Latino	White	Female	Yes	University of South Carolina School of Medicine	Second Year	Psychiatry	Vaccinated	Yes- voluntarily	5	COVID-19 IgM/IgG antibody test directed toward the spike protein	Muscle and joint pain	Patients that have had an immediate allergic reaction to a prior dose of the COVID-19 vaccine	TRUE	FALSE	I would recommend it	I would make it mandatory	I would make it mandatory	2	Very willing	I was very excited and grateful to receive the vaccine, but I was surprised by my hesitancy on the 2nd dose. I was scared of the horror stories I'd heard about post-vaccine reactions (103 fever, throwing up, sweating through the sheets, etc.). I actually didn't have any side effects at all after the 2nd shot. In fact, my arm hurt less after the 2nd than the 1st. I think it's important that we let…	Complete
29	NOT Hispanic or Latino	White	Female	Yes	Tulane University School of Medicine	Second Year	Family Practice	Vaccinated	Yes- voluntarily	4	COVID-19 IgM/IgG antibody test directed toward the spike protein	Muscle and joint pain	Pregnant patients	TRUE	FALSE	I would recommend it	I would recommend it	I would make it mandatory	2	Very willing	I was very willing to receive the vaccine, but i did think that those at higher risk should have been prioritized before me, a pre-clinical student. But trust the vaccine due to the thorough research that went into creating it, and it's proven efficacy. I was excited to get vaccinated, as I hope we all will be, in order to do all we can to end this pandemic.	Complete
25	NOT Hispanic or Latino	White	Female	Yes	University of South Carolina School of Medicine	Fourth Year	Obstetrics & Gynecology	Vaccinated	Yes- voluntarily	4	Neither	Muscle and joint pain	Patients that have had an immediate allergic reaction to a prior dose of the COVID-19 vaccine	TRUE	FALSE	I would recommend it	I would recommend it	I would recommend it	1	Reluctant	I was worried about the novelty of the vaccine, however I came to terms with the benefits outweighing the risks. I also wanted to get vaccinated before residency in case it was required at that point.	Complete
25	NOT Hispanic or Latino	White	Female	Yes	University of South Carolina School of Medicine	Fourth Year	Emergency Medicine	Vaccinated	Yes- voluntarily	5	COVID-19 IgM/IgG antibody test directed toward the spike protein	Muscle and joint pain	Patients that have had an immediate allergic reaction to a prior dose of the COVID-19 vaccine	TRUE	FALSE	I would recommend it	I would recommend it	I would make it mandatory	2	Very willing	I wholeheartedly encourage vaccination, but some of the side effects I've seen and experienced in young people make me hesitant to make it mandatory for frail patients. Of course, these are the people who would be most likely to die from covid if not vaccinated, I would leave the decision to them	Complete
25	NOT Hispanic or Latino	White	Male	Yes	University of Pikeville Kentucky College of Osteopathic Medicine (UP-KYCOM)	Third year	Emergency Medicine	Not Vaccinated	No- declined to receive it	5	COVID-19 IgM/IgG antibody test directed toward the spike protein	Muscle and joint pain	Patients that have had an immediate allergic reaction to a prior dose of the COVID-19 vaccine	TRUE	FALSE	I would recommend it	I would recommend it	I would recommend it	2	Reluctant	I would like to know how many medical students/doctors know the ingredients in the covid vaccine. No long term studies. No public health officials saying to eat healthy, avoid junk food, get exercise and sun light. These things might turn out to be more "effective" in helping a patient's immune system. Very concern about some of the medical tyranny/groupthink going on today.	Complete
25	Hispanic or Latino	White, Black or African American, American Indian/Alaska Native	Female	Yes	Ponce School of Medicine	Third year	Family Practice	Vaccinated	Yes- voluntarily	5	COVID-19 IgM/IgG antibody test directed toward the spike protein	Muscle and joint pain	Patients that have had an immediate allergic reaction to a prior dose of the COVID-19 vaccine	TRUE	FALSE	I would recommend it	I would recommend it	I would make it mandatory	2	Very willing	I would prefer to get mild side effects from the vaccine rather than risking in getting severe health consequences from the actual virus. I also feel more comfortable in tending my patients and highly recommend them and my loved ones to get vaccinated too.	Complete
24	NOT Hispanic or Latino	White	Female	Yes	University of Kansas School of Medicine	Second Year	Internal Medicine	Vaccinated	Yes- voluntarily	5	COVID-19 IgM/IgG antibody test directed toward the spike protein	Muscle and joint pain	Patients that have had an immediate allergic reaction to a prior dose of the COVID-19 vaccine	TRUE	FALSE	I would recommend it	I would recommend it	I would make it mandatory	3	Very willing	I would rather risk any issues I might experience with a new vaccine for the benefit of society and to prevent becoming infected and the risks associated with getting covid	Complete
25	NOT Hispanic or Latino	White	Female	Yes	University of South Florida College of Medicine Morsani College of Medicine	Third year	Plastic & Reconstructive Surgery	Vaccinated	Yes- voluntarily	5	COVID-19 IgM/IgG antibody test directed toward the spike protein	Muscle and joint pain	Patients that have had an immediate allergic reaction to a prior dose of the COVID-19 vaccine	TRUE	FALSE	I would recommend it	I would make it mandatory	I would recommend it	2	Very willing	I'm a meme her if the healthcare provider community and in order to serve my purpose, I need to be vaccinated to lessen risk for my orients and myself. Receiving the vaccine is standing by my due diligence, and it is the only intervention at this time with known efficacy #science	Complete
25	NOT Hispanic or Latino	White	Female	Yes	Lewis Katz School of Medicine at Temple University	First Year	Dermatology	Vaccinated	Yes- voluntarily	5	COVID-19 IgM/IgG antibody test directed toward the spike protein	Muscle and joint pain	Patients that have had an immediate allergic reaction to a prior dose of the COVID-19 vaccine	TRUE	FALSE	I would recommend it	I would recommend it	I would make it mandatory	2	Very willing	I'm an athlete and was afraid of the long-term side effects of contracting COVID-19. I also did not want to contribute to the spread of COVID-19, and I want society to reach herd-immunity ASAP.	Complete
27	NOT Hispanic or Latino	White	Male	Yes	Idaho College of Osteopathic Medicine (ICOM)	Second Year	General Surgery	Vaccinated	Yes- voluntarily	4	COVID-19 IgM/IgG antibody test directed toward the spike protein	Muscle and joint pain	Pregnant patients	TRUE	FALSE	I would recommend it	I would make it mandatory	I would recommend it	2	Willing	I'm military and would have to get it anyways so i saw no point in waiting.	Complete
25	NOT Hispanic or Latino	White	Female	Yes	New York Medical College	First Year	Neurosurgery	Vaccinated	No- declined to receive it	5	COVID-19 IgM/IgG antibody test directed toward the spike protein	Muscle and joint pain	Patients that have had an immediate allergic reaction to a prior dose of the COVID-19 vaccine	TRUE	FALSE	I would recommend it	I would recommend it	I would recommend it	2	Indifferent	I've gotten covid-19 in the last 3 months so not getting the vaccine yet anyway, will reevaluate when the time comes and vaccine is available.	Complete
25	NOT Hispanic or Latino	White	Female	Yes	New York Medical College	First Year	Neurosurgery	Vaccinated	No- declined to receive it	5	COVID-19 IgM/IgG antibody test directed toward the spike protein	Muscle and joint pain	Patients that have had an immediate allergic reaction to a prior dose of the COVID-19 vaccine	TRUE	FALSE	I would recommend it	I would recommend it	I would recommend it	2	Indifferent	I've gotten covid-19 in the last 3 months so not getting the vaccine yet anyway, will reevaluate when the time comes and vaccine is available.	Complete
24	NOT Hispanic or Latino	White	Female	Yes	University of Florida College of Medicine	Second Year	Emergency Medicine	Unknown	No- but will elect to receive it if offered	5	COVID-19 IgM/IgG antibody test directed toward the spike protein	Muscle and joint pain	Patients that have had an immediate allergic reaction to a prior dose of the COVID-19 vaccine	TRUE	FALSE	I would recommend it	I would recommend it	I would make it mandatory	2	Very willing	I've read the studies and can see that it's safe. I'd highly recommend it - however, in the current suspicious and mistrustful political/cultural climate, I believe mandating it anywhere would be a mistake.	Complete
26	NOT Hispanic or Latino	White	Female	Yes	Central Michigan University College of Medicine	Fourth Year	Psychiatry	Vaccinated	Yes- voluntarily	5	COVID-19 IgM/IgG antibody test directed toward the spike protein	Muscle and joint pain	Patients that have had an immediate allergic reaction to a prior dose of the COVID-19 vaccine	TRUE	FALSE	I would recommend it	I would recommend it	I would make it mandatory	2	Very willing	I've seen both patients and personal family / friends with COVID and would do anything I could to both decrease my chances of getting it as well as potentially bringing it to my family.	Complete
26	NOT Hispanic or Latino	White	Female	Yes	Tulane University School of Medicine	Second Year	Family Practice	Vaccinated	Yes- voluntarily	5	COVID-19 IgM/IgG antibody test directed toward the spike protein	Muscle and joint pain	Patients that have had an immediate allergic reaction to a prior dose of the COVID-19 vaccine	TRUE	FALSE	I would recommend it	I would recommend it	I would make it mandatory	2	Willing	Id be lying if i said I didn't feel nerves related to getting this vaccine that I have never felt for vaccines in the past! This is probably due to lack of trust for the past administration and the general confusion/misinformation/incomplete understanding of this virus. But the rational side of me recognizes the procedures in place in the scientific community to make the vaccine safe.	Complete
24	NOT Hispanic or Latino	White	Female	Yes	Sam Houston State University College of Osteopathic Medicine	First Year	Internal Medicine	Vaccinated	No- was not offered the vaccine	4	Both	Muscle and joint pain	Patients that have had an immediate allergic reaction to a prior dose of the COVID-19 vaccine	TRUE	FALSE	I would recommend it	I would recommend it	I would not recommend it	1	Indifferent	If I am told I need to get the vaccine by my school I will without a doubt. However, if it is my personal choice I won't. I do not believe the government should be able to force people to get the vaccine either.	Complete
26	NOT Hispanic or Latino	White	Female	Yes	Marian University College of Osteopathic Medicine (MU-COM)	Third year	Family Practice	Vaccinated	Yes- voluntarily	5	COVID-19 IgM/IgG antibody test directed toward the spike protein	Muscle and joint pain	Patients that have had an immediate allergic reaction to a prior dose of the COVID-19 vaccine	TRUE	FALSE	I would recommend it	I would recommend it	I would recommend it	2	Very willing	If I don't trust the science and medicine behind this vaccine, how can I expect patients to trust the science and medicine behind anything I recommend to them as a physician?	Complete
46	NOT Hispanic or Latino	White	Male	Yes	University of Kansas School of Medicine	Fourth Year	Otolaryngology / Head & Neck Surgery	Vaccinated	Yes- voluntarily	5	COVID-19 IgM/IgG antibody test directed toward the spike protein	Muscle and joint pain	Patients that have had an immediate allergic reaction to a prior dose of the COVID-19 vaccine	TRUE	FALSE	I would recommend it	I would recommend it	I would recommend it	3	Very willing	If I'm going to tell my patients to get it, I'd better be setting the example. I made the mistake of assuming that elected officials would start loosening the reins on the public as people started getting vaccinated, so now I have to come up with a new pitch for reluctant patients.	Complete
38	NOT Hispanic or Latino	Black or African American	Male	Yes	Tulane University School of Medicine	Second Year	Gastroenterology	Vaccinated	Yes- voluntarily	5	COVID-19 IgM/IgG antibody test directed toward the spike protein	Muscle and joint pain	Patients that have had an immediate allergic reaction to a prior dose of the COVID-19 vaccine	TRUE	FALSE	I would recommend it	I would recommend it	I would make it mandatory	2	Very willing	Immunity for however long it may last, to help slow the spread.	Complete
25	NOT Hispanic or Latino	White	Female	Yes	University of Pikeville Kentucky College of Osteopathic Medicine (UP-KYCOM)	Second Year	Emergency Medicine	Vaccinated	Yes- voluntarily	5	COVID-19 IgM/IgG antibody test directed toward the spike protein	Muscle and joint pain	Patients that have had an immediate allergic reaction to a prior dose of the COVID-19 vaccine	TRUE	FALSE	I would recommend it	I would make it mandatory	I would make it mandatory	2	Willing	Immunocompromised family members Possibility of reducing transmission	Complete
33	NOT Hispanic or Latino	Syrian-Norwegian, White	Male	Yes	University of South Carolina School of Medicine	First Year	Radiology	Vaccinated	Yes- voluntarily	4	COVID-19 IgM/IgG antibody test directed toward the spike protein	Muscle and joint pain	Pregnant patients	TRUE	FALSE	I would recommend it	I would recommend it	I would recommend it	3	Willing	Immunology background. Physician mentors.	Complete
25	NOT Hispanic or Latino	White	Female	Yes	University of Kentucky College of Medicine	Third year	Internal Medicine	Vaccinated	Yes- voluntarily	5	COVID-19 IgM/IgG antibody test directed toward the spike protein	Muscle and joint pain	Patients that have had an immediate allergic reaction to a prior dose of the COVID-19 vaccine	TRUE	FALSE	I would recommend it	I would recommend it	I would recommend it	2	Willing	inclusion of medical students with other healthcare employees made me excited to be a part of the process	Complete
28	NOT Hispanic or Latino	White	Male	Yes	Tulane University School of Medicine	Second Year	Emergency Medicine	Vaccinated	Yes- voluntarily	5	COVID-19 IgM/IgG antibody test directed toward the spike protein	Muscle and joint pain	Patients that have had an immediate allergic reaction to a prior dose of the COVID-19 vaccine	TRUE	FALSE	I would recommend it	I would recommend it	I would make it mandatory	1	Very willing	Indifferent w/r/t positive or negative personal health outcomes. Happy to get the vaccine if the officials say it'll get us back out on the streets sooner.	Complete
25	NOT Hispanic or Latino	White	Female	Yes	Tulane University School of Medicine	Second Year	Psychiatry	Vaccinated	Yes- voluntarily	5	COVID-19 IgM/IgG antibody test directed toward the spike protein	Muscle and joint pain	Patients that have had an immediate allergic reaction to a prior dose of the COVID-19 vaccine	TRUE	FALSE	I would recommend it	I would make it mandatory	I would make it mandatory	2	Willing	Initial hesitation, because of how fast it was coming out and because of the Trump administration. Did not trust that they're care for the vaccine was about well-being, but more just a rush to have it as something political to hold over people. But this was not very strong, just something I considered early in trials.	Complete
26	NOT Hispanic or Latino	White	Female	Yes	University of Florida College of Medicine	Fourth Year	Emergency Medicine	Vaccinated	No- but will elect to receive it if offered	5	COVID-19 IgM/IgG antibody test directed toward the spike protein	Muscle and joint pain	Patients that have had an immediate allergic reaction to a prior dose of the COVID-19 vaccine	TRUE	FALSE	I would recommend it	I would recommend it	I would make it mandatory	2	Reluctant	initially reluctant due to the fact that I had not personally seen trial data, was unfamiliar with the new mechanism, and lack of long-term studies in vaccinated individuals. After researching more about the vaccine, I decided to get it as the risks of contracting COVID were worse than the potential theoretical risks of getting the vaccine.	Complete
23	NOT Hispanic or Latino	White	Female	Yes	Wayne State University School of Medicine	First Year	Orthopedics	Vaccinated	No- but will elect to receive it if offered	5	COVID-19 IgM/IgG antibody test directed toward the spike protein	Muscle and joint pain	Patients that have had an immediate allergic reaction to a prior dose of the COVID-19 vaccine	TRUE	FALSE	I would recommend it	I would recommend it	I would make it mandatory	2	Very willing	it cannot be worse than not receiving the vaccine. my fear of covid-19 far outweighs any reservations about a new vaccine's side effects/ risks.	Complete
26	NOT Hispanic or Latino	White	Male	Yes	Idaho College of Osteopathic Medicine (ICOM)	Second Year	Family Practice	Vaccinated	Yes- voluntarily	5	COVID-19 IgM/IgG antibody test directed toward the spike protein	Muscle and joint pain	Patients that have had an immediate allergic reaction to a prior dose of the COVID-19 vaccine	TRUE	FALSE	I would recommend it	I would make it mandatory	I would make it mandatory	2	Willing	It helps to know what class it is, what its efficacy is, and knowing that there has been a lot of competition between companies for efficacy rates and side effects.	Complete
24	NOT Hispanic or Latino	Asian	Female	Yes	University of Florida College of Medicine	First Year	Unknown	Vaccinated	Yes- voluntarily	5	COVID-19 IgM/IgG antibody test directed toward the spike protein	Muscle and joint pain	Patients that have had an immediate allergic reaction to a prior dose of the COVID-19 vaccine	TRUE	FALSE	I would recommend it	I would make it mandatory	I would make it mandatory	3	Very willing	It is a subunit vaccine rather than live attenuated so much safer. I heard it reduces severe complications, my fear is permanent anosmia and ageusia.	Complete
25	NOT Hispanic or Latino	White	Female	Yes	Wayne State University School of Medicine	Fourth Year	Family Practice	Vaccinated	Yes- voluntarily	5	COVID-19 IgM/IgG antibody test directed toward the spike protein	Muscle and joint pain	Patients that have had an immediate allergic reaction to a prior dose of the COVID-19 vaccine	TRUE	FALSE	I would recommend it	I would recommend it	I would recommend it	2	Very willing	It was deemed safe for emergency use and they are continuing to monitor for any adverse events. Too often we have used society's most vulnerable as guinea pigs and they have carried the burden of trialing things that are unknown. I am of the opinion that that burden should be shared by all members of society so that was another reason I was happy to get it as soon as public health officials were …	Complete
35	NOT Hispanic or Latino	White	Male	Yes	East Tennessee State University James H. Quillen College of Medicine	Third year	Psychiatry	Vaccinated	Yes- voluntarily	5	COVID-19 IgM/IgG antibody test directed toward the spike protein	Muscle and joint pain	Patients that have had an immediate allergic reaction to a prior dose of the COVID-19 vaccine	TRUE	FALSE	I would recommend it	I would recommend it	I would recommend it	3	Indifferent	It was free	Complete
24	NOT Hispanic or Latino	Asian	Female	Yes	University of South Alabama College of Medicine	Third year	Pediatrics	Vaccinated	Yes- voluntarily	5	COVID-19 IgM/IgG antibody test directed toward the spike protein	Muscle and joint pain	Patients that have had an immediate allergic reaction to a prior dose of the COVID-19 vaccine	TRUE	FALSE	I would recommend it	I would make it mandatory	I would recommend it	2	Very willing	It was free!	Complete
22	NOT Hispanic or Latino	Asian	Female	Yes	University of Kansas School of Medicine	First Year	Pediatrics	Vaccinated	Yes- voluntarily	4	COVID-19 IgM/IgG antibody test directed toward the spike protein	Muscle and joint pain	Patients that have had an immediate allergic reaction to a prior dose of the COVID-19 vaccine	FALSE	FALSE	I would recommend it	I would make it mandatory	I would make it mandatory	2	Very willing	It was nice to see many healthcare workers/students vouch for it	Complete
29	NOT Hispanic or Latino	White	Male	Yes	Florida State University College of Medicine	Third year	Hematology/Oncology	Vaccinated	Yes- voluntarily	4	COVID-19 nucleic acid amplification or antigen test	Muscle and joint pain	Patients that have had an immediate allergic reaction to a prior dose of the COVID-19 vaccine	TRUE	FALSE	I would recommend it	I would make it mandatory	I would make it mandatory	2	Very willing	It would be irresponsible of healthcare workers to refuse the vaccine when there is evidence based recommendations on receiving it, particularly when the virus has killed over 500,000 people in this country. Just like with many other vaccines, refusal to receive this vaccine puts other patients and coworkers in danger, not just the individual.	Complete
26	NOT Hispanic or Latino	White	Male	Yes	University of Kansas School of Medicine	Third year	Pediatrics	Vaccinated	Yes- voluntarily	5	COVID-19 IgM/IgG antibody test directed toward the spike protein	Muscle and joint pain	Patients that have had an immediate allergic reaction to a prior dose of the COVID-19 vaccine	TRUE	FALSE	I would recommend it	I would make it mandatory	I would make it mandatory	2	Very willing	It's been proven safe and effective by the clinical trials.	Complete
31	Hispanic or Latino	Black or African American	Female	Yes	Wayne State University School of Medicine	First Year	Obstetrics & Gynecology	Vaccinated	No- but will elect to receive it if offered	3	COVID-19 IgM/IgG antibody test directed toward the spike protein	Muscle and joint pain	Pregnant patients	FALSE	FALSE	I would recommend it	I would recommend it	I would make it mandatory	1	Willing	It's immaturity on the market.	Complete
39	NOT Hispanic or Latino	White	Male	Yes	University of Colorado School of Medicine	Fourth Year	Pediatrics	Vaccinated	Yes- voluntarily	5	COVID-19 IgM/IgG antibody test directed toward the spike protein	Muscle and joint pain	Patients that have had an immediate allergic reaction to a prior dose of the COVID-19 vaccine	TRUE	FALSE	I would recommend it	I would make it mandatory	I would make it mandatory	3	Very willing	It's my obligation to do my part for my community to fight the virus. This is the biggest action I can take to do this.	Complete
24	NOT Hispanic or Latino	White	Female	Yes	University of South Carolina School of Medicine Greenville	Third year	Obstetrics & Gynecology	Vaccinated	Yes- voluntarily	5	COVID-19 IgM/IgG antibody test directed toward the spike protein	Muscle and joint pain	Patients that have had an immediate allergic reaction to a prior dose of the COVID-19 vaccine	TRUE	FALSE	I would recommend it	I would recommend it	I would recommend it	3	Very willing	It's safe, and the world needs to build immunity or nothing will ever go back to normal.	Complete
22	NOT Hispanic or Latino	White	Male	Yes	Wayne State University School of Medicine	First Year	Infectious Disease	Vaccinated	Yes- voluntarily	3	COVID-19 IgM/IgG antibody test directed toward the spike protein	Muscle and joint pain	Pregnant patients	FALSE	FALSE	I would recommend it	I would recommend it	I would make it mandatory	3	Very willing	It's the best protection we have right now from the virus.	Complete
23	NOT Hispanic or Latino	White, Asian	Male	Yes	Lewis Katz School of Medicine at Temple University	First Year	Orthopedics	Vaccinated	Yes- voluntarily	5	COVID-19 IgM/IgG antibody test directed toward the spike protein	Muscle and joint pain	Patients that have had an immediate allergic reaction to a prior dose of the COVID-19 vaccine	TRUE	FALSE	I would recommend it	I would recommend it	I would recommend it	2	Willing	Just hope there are no bad side effects long term.	Complete
27	NOT Hispanic or Latino	White	Male	Yes	University of Kansas School of Medicine	Fourth Year	Pulmonary Medicine	Vaccinated	Yes- voluntarily	5	COVID-19 IgM/IgG antibody test directed toward the spike protein	Muscle and joint pain	Patients that have had an immediate allergic reaction to a prior dose of the COVID-19 vaccine	TRUE	FALSE	I would recommend it	I would recommend it	I would recommend it	2	Very willing	Just knowing that I can help with herd immunity.	Complete
27	NOT Hispanic or Latino	White	Male	Yes	Washington State University Elson S. Floyd College of Medicine	Second Year	General Surgery	Vaccinated	Yes- voluntarily	5	COVID-19 IgM/IgG antibody test directed toward the spike protein	Muscle and joint pain	Patients that have had an immediate allergic reaction to a prior dose of the COVID-19 vaccine	TRUE	FALSE	I would recommend it	I would make it mandatory	I would make it mandatory	2	Willing	Keeping others safe	Complete
27	NOT Hispanic or Latino	White	Male	Yes	University of Washington School of Medicine	Fourth Year	Pediatrics	Vaccinated	Yes- voluntarily	5	COVID-19 IgM/IgG antibody test directed toward the spike protein	Muscle and joint pain	Patients that have had an immediate allergic reaction to a prior dose of the COVID-19 vaccine	TRUE	FALSE	I would recommend it	I would make it mandatory	I would make it mandatory	2	Very willing	Knowing clinical trial results	Complete
31	NOT Hispanic or Latino	Middle Eastern	Female	Yes	Renaissance School of Medicine at Stony Brook University	First Year	Infectious Disease	Vaccinated	Yes- voluntarily	5	COVID-19 IgM/IgG antibody test directed toward the spike protein	Muscle and joint pain	Patients that have had an immediate allergic reaction to a prior dose of the COVID-19 vaccine	TRUE	FALSE	I would recommend it	I would recommend it	I would make it mandatory	1	Very willing	Knowing that others including my family members took it and were fine.	Complete
25	NOT Hispanic or Latino	Asian	Male	Yes	Ohio State University College of Medicine	Third year	Internal Medicine	Vaccinated	Yes- voluntarily	5	COVID-19 IgM/IgG antibody test directed toward the spike protein	Muscle and joint pain	Patients that have had an immediate allergic reaction to a prior dose of the COVID-19 vaccine	TRUE	FALSE	I would recommend it	I would recommend it	I would make it mandatory	3	Very willing	Knowing the mechanism behind the mRNA vaccine	Complete
26	NOT Hispanic or Latino	White	Female	Yes	East Tennessee State University James H. Quillen College of Medicine	Third year	General Surgery	Vaccinated	Yes- voluntarily	5	COVID-19 IgM/IgG antibody test directed toward the spike protein	Muscle and joint pain	Patients that have had an immediate allergic reaction to a prior dose of the COVID-19 vaccine	TRUE	FALSE	I would recommend it	I would make it mandatory	I would make it mandatory	2	Very willing	knowledge of immunology made it easier to accept the vaccine.	Complete
Prefer Not To Say	NOT Hispanic or Latino	White	Male	Yes	Stanford University School of Medicine	First Year	Family Practice	Vaccinated	Yes- voluntarily	5	COVID-19 IgM/IgG antibody test directed toward the spike protein	Muscle and joint pain	Patients that have had an immediate allergic reaction to a prior dose of the COVID-19 vaccine	TRUE	FALSE	I would recommend it	I would make it mandatory	I would recommend it	3	Very willing	Knowledge of science	Complete
23	NOT Hispanic or Latino	White	Male	Yes	University of South Alabama College of Medicine	First Year	Internal Medicine	Vaccinated	Yes- voluntarily	5	COVID-19 IgM/IgG antibody test directed toward the spike protein	Muscle and joint pain	Patients that have had an immediate allergic reaction to a prior dose of the COVID-19 vaccine	TRUE	FALSE	I would recommend it	I would recommend it	I would recommend it	2	Willing	Knowledge of the mechanism of action of the vaccine and positive results of the studies of its effectiveness and risk profile.	Complete
27	NOT Hispanic or Latino	Prefer Not To Say	Female	Yes	Campbell University Jerry M. Wallace School of Osteopathic Medicine (CUSOM)	Fourth Year	Psychiatry	Vaccinated	Yes- voluntarily	5	COVID-19 IgM/IgG antibody test directed toward the spike protein	Muscle and joint pain	Patients that have had an immediate allergic reaction to a prior dose of the COVID-19 vaccine	TRUE	FALSE	I would recommend it	I would make it mandatory	I would make it mandatory	2	Very willing	Knowledge of the safety of the vaccine. Trust in vaccines as the only mechanism to reduce the spread of COVID-19 and reduce deaths and hospitalization from COVID-19 infections. Additionally, my sister is an ICU nurse who has been overwhelmed for months taking care of covid patients and my mom and dad are both in their 70s so I also did it to protect them.	Complete
25	NOT Hispanic or Latino	White	Male	Yes	Liberty University College of Osteopathic Medicine (LUCOM)	Third year	Orthopedics	Vaccinated	No- was not offered the vaccine	5	COVID-19 IgM/IgG antibody test directed toward the spike protein	Muscle and joint pain	Patients that have had an immediate allergic reaction to a prior dose of the COVID-19 vaccine	TRUE	FALSE	I would recommend it	I would make it mandatory	I would recommend it	1	Willing	Lack of availability for the vaccine for high risk populations in our area and being a young healthy 25 year old who is at very low risk, I feel like I'd rather someone else have it instead of me, but I know that getting the vaccine prevents me from giving the virus to my patients which is also important.	Complete
22	NOT Hispanic or Latino	White	Female	Yes	East Tennessee State University James H. Quillen College of Medicine	First Year	Neurosurgery	Vaccinated	Yes- had to receive it for clinical learning	5	COVID-19 IgM/IgG antibody test directed toward the spike protein	Muscle and joint pain	Patients that have had an immediate allergic reaction to a prior dose of the COVID-19 vaccine	TRUE	FALSE	I would recommend it	I would recommend it	I would recommend it	2	Reluctant	Lack of long term (more than 1 year) data for use of this technology in vaccines for humans. It is still considered experimental. It has only received emergency use authorization and the pharmacy companies are not held liable for long term adverse developments. It is does not guarantee preventing transmission of COVID-19.	Complete
25	NOT Hispanic or Latino	Prefer Not To Say	Female	Yes	New York Institute of Technology College of Osteopathic Medicine (NYITCOM)	Third year	Neurology	Not Vaccinated	No- declined to receive it	5	COVID-19 IgM/IgG antibody test directed toward the spike protein	Muscle and joint pain	Patients that have had an immediate allergic reaction to a prior dose of the COVID-19 vaccine	TRUE	FALSE	I would recommend it	I would recommend it	I would make it mandatory	2	Reluctant	Lack of long term data on vaccine outcomes Appearance of new strains that may not be covered by current vaccination Lack of data on vaccine effects of asymptomatic spread	Complete
26	NOT Hispanic or Latino	White	Female	Yes	Louisiana State University School of Medicine in New Orleans	Third year	Internal Medicine	Vaccinated	Yes- voluntarily	4	COVID-19 IgM/IgG antibody test directed toward the spike protein	Muscle and joint pain	Patients with suppressed immune systems	TRUE	FALSE	I would recommend it	I would make it mandatory	I would make it mandatory	2	Willing	Lack of long-term side effect profile	Complete
25	NOT Hispanic or Latino	Asian	Male	Yes	New York Institute of Technology College of Osteopathic Medicine (NYITCOM)	Fourth Year	Pediatrics	Not Vaccinated	No- declined to receive it	5	COVID-19 IgM/IgG antibody test directed toward the spike protein	Muscle and joint pain	Patients that have had an immediate allergic reaction to a prior dose of the COVID-19 vaccine	TRUE	FALSE	I would recommend it	I would recommend it	I would make it mandatory	3	Reluctant	Lack of prolonged studies on vaccine	Complete
33	NOT Hispanic or Latino	Black or African American, American Indian/Alaska Native	Female	Yes	University of Kansas School of Medicine	Fourth Year	General Surgery	Vaccinated	Yes- voluntarily	5	COVID-19 IgM/IgG antibody test directed toward the spike protein	Muscle and joint pain	Patients that have had an immediate allergic reaction to a prior dose of the COVID-19 vaccine	TRUE	FALSE	I would recommend it	I would recommend it	I would make it mandatory	2	Reluctant	Lack of widespread, enforced implementation of mitigating policies such as proper mask wearing, social distancing, hand sanitation and hand washing stations. Combined with patient exposure, having an underlying health condition, and ongoing mutation, I thought it in my best interest, and an opportunity to serve as an example in my community, to get vaccinated.	Complete
27	NOT Hispanic or Latino	White	Female	Yes	New York Medical College	First Year	Dermatology	Vaccinated	No- but will elect to receive it if offered	5	COVID-19 IgM/IgG antibody test directed toward the spike protein	Muscle and joint pain	Patients that have had an immediate allergic reaction to a prior dose of the COVID-19 vaccine	TRUE	FALSE	I would recommend it	I would recommend it	I would make it mandatory	3	Very willing	Large clinical study that indicated the vaccine is safe and effective, and an understanding of the science and development of the vaccine.	Complete
25	NOT Hispanic or Latino	White	Female	Yes	Washington State University Elson S. Floyd College of Medicine	First Year	Internal Medicine	Vaccinated	Yes- voluntarily	5	COVID-19 IgM/IgG antibody test directed toward the spike protein	Muscle and joint pain	Patients that have had an immediate allergic reaction to a prior dose of the COVID-19 vaccine	TRUE	FALSE	I would recommend it	I would make it mandatory	I would make it mandatory	2	Very willing	Large clinical trials with a lot of data.	Complete
26	NOT Hispanic or Latino	White	Female	Yes	Indiana University School of Medicine	Third year	Family Practice	Vaccinated	Yes- voluntarily	5	COVID-19 IgM/IgG antibody test directed toward the spike protein	Muscle and joint pain	Patients that have had an immediate allergic reaction to a prior dose of the COVID-19 vaccine	TRUE	FALSE	I would recommend it	I would recommend it	I would make it mandatory	2	Very willing	Learning about background coronavirus and mRNA vaccine research that allowed such a quick production of this novel vaccine. Wanting to protect myself yet also be able to go out and do things. Wanting to get back to "normal".	Complete
30	NOT Hispanic or Latino	White	Female	Yes	Marian University College of Osteopathic Medicine (MU-COM)	First Year	Family Practice	Vaccinated	No- but will elect to receive it if offered	5	COVID-19 IgM/IgG antibody test directed toward the spike protein	Muscle and joint pain	Patients that have had an immediate allergic reaction to a prior dose of the COVID-19 vaccine	TRUE	FALSE	I would recommend it	I would make it mandatory	I would make it mandatory	2	Very willing	Learning about it in school made me very willing to get it. Also Dr. Fauci's advice	Complete
27	NOT Hispanic or Latino	White	Female	Yes	Marian University College of Osteopathic Medicine (MU-COM)	Third year	General Surgery	Vaccinated	Yes- voluntarily	5	COVID-19 IgM/IgG antibody test directed toward the spike protein	Muscle and joint pain	Patients that have had an immediate allergic reaction to a prior dose of the COVID-19 vaccine	TRUE	FALSE	I would recommend it	I would recommend it	I would make it mandatory	3	Very willing	Learning about the vaccine's testing/trials and MOA, ultimately understanding the science behind it influenced me most. Knowing that the mechanism is not new to medicine and currently used in cancer therapies also impacted my choice. The positive support on social media from medical *professionals* also made me more comfortable with my decision (not Joe Schmoe, the supplement seller).	Complete
37	NOT Hispanic or Latino	White	Male	Yes	University of South Carolina School of Medicine	Second Year	Emergency Medicine	Vaccinated	Yes- voluntarily	5	COVID-19 IgM/IgG antibody test directed toward the spike protein	Muscle and joint pain	Patients that have had an immediate allergic reaction to a prior dose of the COVID-19 vaccine	TRUE	FALSE	I would recommend it	I would recommend it	I would recommend it	2	Very willing	Learning about vaccines in microbiology	Complete
25	NOT Hispanic or Latino	White	Male	Yes	Tulane University School of Medicine	Second Year	Internal Medicine	Vaccinated	Yes- voluntarily	5	COVID-19 IgM/IgG antibody test directed toward the spike protein	Muscle and joint pain	Patients that have had an immediate allergic reaction to a prior dose of the COVID-19 vaccine	TRUE	FALSE	I would recommend it	I would make it mandatory	I would make it mandatory	3	Very willing	Learning the science behind it- reading the results published in medical journals. Wanting to limit the lives lost due to COVID. Wanting to be able to do pre-Covid activities like going to a restaurant, bar, club or gym.	Complete
30	NOT Hispanic or Latino	Asian	Male	Yes	Western University of Health Sciences College of Osteopathic Medicine of the Pacific (WesternU/COMP)	First Year	Internal Medicine	Vaccinated	Yes- had to receive it for clinical learning	5	COVID-19 IgM/IgG antibody test directed toward the spike protein	Muscle and joint pain	Patients that have had an immediate allergic reaction to a prior dose of the COVID-19 vaccine	TRUE	FALSE	I would recommend it	I would make it mandatory	I would make it mandatory	2	Willing	Less worry from possible life-altering damage from COVID-19	Complete
24	NOT Hispanic or Latino	White	Female	Yes	University of Kansas School of Medicine	Third year	Obstetrics & Gynecology	Vaccinated	Yes- voluntarily	5	COVID-19 IgM/IgG antibody test directed toward the spike protein	Muscle and joint pain	Patients that have had an immediate allergic reaction to a prior dose of the COVID-19 vaccine	TRUE	FALSE	I would recommend it	I would recommend it	I would recommend it	2	Very reluctant	limited long-term data on it, the seemingly short time frame to get it developed and approved, the politicization of it	Complete
24	NOT Hispanic or Latino	White	Female	Yes	Indiana University School of Medicine	Second Year	Hematology/Oncology	Vaccinated	Yes- voluntarily	5	COVID-19 IgM/IgG antibody test directed toward the spike protein	Muscle and joint pain	Patients that have had an immediate allergic reaction to a prior dose of the COVID-19 vaccine	TRUE	FALSE	I would recommend it	I would recommend it	I would make it mandatory	2	Very willing	Literature, school recommendation, people I trust received the vaccine	Complete
25	NOT Hispanic or Latino	Asian	Male	Yes	New York Institute of Technology College of Osteopathic Medicine (NYITCOM)	Third year	Emergency Medicine	Vaccinated	Yes- voluntarily	5	COVID-19 IgM/IgG antibody test directed toward the spike protein	Muscle and joint pain	Patients that have had an immediate allergic reaction to a prior dose of the COVID-19 vaccine	TRUE	FALSE	I would recommend it	I would recommend it	I would make it mandatory	1	Willing	Living with my parents and working at the hospital. I was worried about exposing then to the disease	Complete
24	Hispanic or Latino	White	Female	Yes	Sam Houston State University College of Osteopathic Medicine	First Year	Family Practice	Vaccinated	Yes- voluntarily	5	COVID-19 IgM/IgG antibody test directed toward the spike protein	Muscle and joint pain	Patients that have had an immediate allergic reaction to a prior dose of the COVID-19 vaccine	TRUE	FALSE	I would recommend it	I would make it mandatory	I would make it mandatory	2	Willing	Living with older and at risk individuals, as well as volunteering at a clinic helped weigh my options	Complete
24	NOT Hispanic or Latino	Asian	Male	Yes	Sam Houston State University College of Osteopathic Medicine	First Year	Pediatrics	Vaccinated	No- was not offered the vaccine	4	Neither	Muscle and joint pain	Patients that have had an immediate allergic reaction to a prior dose of the COVID-19 vaccine	TRUE	FALSE	I would recommend it	I would make it mandatory	I would make it mandatory	1	Willing	Long term side effects. No evidence (at the moment) can prove the absence of long term side effects? I think	Complete
30	NOT Hispanic or Latino	White	Male	Yes	University of Kansas School of Medicine	Third year	Emergency Medicine	Vaccinated	No- declined to receive it	5	COVID-19 IgM/IgG antibody test directed toward the spike protein	Muscle and joint pain	Patients that have had an immediate allergic reaction to a prior dose of the COVID-19 vaccine	TRUE	FALSE	I would recommend it	I would recommend it	I would make it mandatory	2	Indifferent	Low risk age group. Low mortality pathogen. There are populations at much higher risk of severe disease than medical students who should have been offered the vaccine firstly. More lives should have/could have been saved.	Complete
26	NOT Hispanic or Latino	White	Female	Yes	Ohio State University College of Medicine	Third year	Emergency Medicine	Vaccinated	Yes- voluntarily	5	COVID-19 IgM/IgG antibody test directed toward the spike protein	Muscle and joint pain	Patients that have had an immediate allergic reaction to a prior dose of the COVID-19 vaccine	TRUE	FALSE	I would recommend it	I would recommend it	I would make it mandatory	2	Very willing	Low risk, high reward	Complete
33	NOT Hispanic or Latino	Black or African American	Female	Yes	Wayne State University School of Medicine	Second Year	Otolaryngology / Head & Neck Surgery	Vaccinated	No- but will elect to receive it if offered	5	COVID-19 IgM/IgG antibody test directed toward the spike protein	Muscle and joint pain	Patients that have had an immediate allergic reaction to a prior dose of the COVID-19 vaccine	TRUE	FALSE	I would recommend it	I would make it mandatory	I would make it mandatory	2	Very willing	Mainly my desire to put this pandemic behind me	Complete
27	NOT Hispanic or Latino	White	Female	Yes	Stanford University School of Medicine	Fourth Year	Dermatology	Vaccinated	Yes- voluntarily	3	Neither	Muscle and joint pain	Patients that have had an immediate allergic reaction to a prior dose of the COVID-19 vaccine	FALSE	FALSE	I would recommend it	I would recommend it	I would make it mandatory	2	Very willing	Med school immunologist gave us a lecture on how it works!	Complete
31	Hispanic or Latino	White	Female	Yes	Tufts University School of Medicine	First Year	Obstetrics & Gynecology	Vaccinated	Yes- voluntarily	5	COVID-19 IgM/IgG antibody test directed toward the spike protein	Muscle and joint pain	Patients that have had an immediate allergic reaction to a prior dose of the COVID-19 vaccine	TRUE	FALSE	I would recommend it	I would recommend it	I would make it mandatory	1	Willing	medical education, having had all my vaccinations, and no previous bad reactions to vaccines	Complete
28	NOT Hispanic or Latino	White	Male	Yes	New York Medical College	Fourth Year	Internal Medicine	Vaccinated	Yes- voluntarily	5	COVID-19 IgM/IgG antibody test directed toward the spike protein	Muscle and joint pain	Patients that have had an immediate allergic reaction to a prior dose of the COVID-19 vaccine	TRUE	FALSE	I would recommend it	I would make it mandatory	I would make it mandatory	3	Very willing	Medical knowledge, trust in science	Complete
25	NOT Hispanic or Latino	White	Female	Yes	Lewis Katz School of Medicine at Temple University	Third year	Hematology/Oncology	Vaccinated	Yes- voluntarily	5	COVID-19 IgM/IgG antibody test directed toward the spike protein	Muscle and joint pain	Patients that have had an immediate allergic reaction to a prior dose of the COVID-19 vaccine	TRUE	FALSE	I would recommend it	I would recommend it	I would recommend it	2	Indifferent	Medical students are generally low risk of severe disease and I think higher risk people should have been prioritized. Nothing has changed about my practice of medicine(nor do I anticipate will it) since having gotten the vaccine. (E.g. I still can't see covid patients, I still have to mask in front of everyone including other fully vaccinated people). I find this extremely demotivating for getti…	Complete
33	NOT Hispanic or Latino	White	Male	Yes	University of Colorado School of Medicine	Fourth Year	Neurology	Vaccinated	Yes- voluntarily	5	COVID-19 IgM/IgG antibody test directed toward the spike protein	Muscle and joint pain	Patients that have had an immediate allergic reaction to a prior dose of the COVID-19 vaccine	TRUE	FALSE	I would recommend it	I would make it mandatory	I would make it mandatory	2	Very willing	mentors and peers who were willing, medical societies and experts saying the vaccine was safe	Complete
23	Hispanic or Latino	White	Female	Yes	A. T. Still University Kirksville College of Osteopathic Medicine (ATSU-KCOM)	First Year	Emergency Medicine	Vaccinated	Yes- voluntarily	5	COVID-19 IgM/IgG antibody test directed toward the spike protein	Muscle and joint pain	Patients that have had an immediate allergic reaction to a prior dose of the COVID-19 vaccine	TRUE	FALSE	I would recommend it	I would make it mandatory	I would make it mandatory	2	Willing	Moderna and Pfizer published research, CDC and WHO recommendations, Dr. Fauci and other government officials receiving/recommending the vaccine, the mostly good media surrounding the vaccines, and friends/family experience	Complete
24	NOT Hispanic or Latino	White	Female	Yes	Marian University College of Osteopathic Medicine (MU-COM)	Third year	Family Practice	Not Vaccinated	No- declined to receive it	4	COVID-19 IgM/IgG antibody test directed toward the spike protein	Muscle and joint pain	Patients that have had an immediate allergic reaction to a prior dose of the COVID-19 vaccine	FALSE	FALSE	I would recommend it	I would recommend it	I would recommend it	2	Reluctant	Moral concerns regarding the origins/testing of the vaccine, effect on those with autoimmune conditions	Complete
27	NOT Hispanic or Latino	White	Female	Yes	University of Kansas School of Medicine	Third year	Family Practice	Vaccinated	Yes- voluntarily	5	COVID-19 IgM/IgG antibody test directed toward the spike protein	Muscle and joint pain	Patients that have had an immediate allergic reaction to a prior dose of the COVID-19 vaccine	TRUE	FALSE	I would recommend it	I would make it mandatory	I would make it mandatory	2	Very willing	More people are going to die if more people are not vaccinated	Complete
27	NOT Hispanic or Latino	White	Female	Yes	University of Kansas School of Medicine	Third year	Family Practice	Vaccinated	Yes- voluntarily	5	COVID-19 IgM/IgG antibody test directed toward the spike protein	Muscle and joint pain	Patients that have had an immediate allergic reaction to a prior dose of the COVID-19 vaccine	TRUE	FALSE	I would recommend it	I would make it mandatory	I would make it mandatory	2	Very willing	More people are going to die if more people are not vaccinated	Complete
26	NOT Hispanic or Latino	White	Female	Yes	New York Institute of Technology College of Osteopathic Medicine (NYITCOM)	Third year	General Surgery	Vaccinated	Yes- voluntarily	4	Neither	Muscle and joint pain	Patients that have had an immediate allergic reaction to a prior dose of the COVID-19 vaccine	TRUE	FALSE	I would recommend it	I would recommend it	I would make it mandatory	2	Very willing	Mother was very sick from COVID, I had COVID in March, and I was also rotating as a medical student on a COVID unit	Complete
25	NOT Hispanic or Latino	White	Female	Yes	Lewis Katz School of Medicine at Temple University	Fourth Year	Family Practice	Vaccinated	Yes- voluntarily	5	COVID-19 IgM/IgG antibody test directed toward the spike protein	Muscle and joint pain	Patients that have had an immediate allergic reaction to a prior dose of the COVID-19 vaccine	TRUE	FALSE	I would recommend it	I would recommend it	I would make it mandatory	2	Very willing	My ability to understand the process of vaccine development and safety, the importance of vaccines, and the severity of the pandemic.	Complete
26	NOT Hispanic or Latino	White	Male	Yes	Wayne State University School of Medicine	Fourth Year	General Surgery	Vaccinated	Yes- voluntarily	5	COVID-19 IgM/IgG antibody test directed toward the spike protein	Muscle and joint pain	Patients that have had an immediate allergic reaction to a prior dose of the COVID-19 vaccine	TRUE	FALSE	I would recommend it	I would recommend it	I would recommend it	3	Very willing	My acceptability is based on it passing clinical trials. I trust the science. Also, the more people who become vaccinated, the safer the world will be from the devestating effects of COVID-19.	Complete
30	NOT Hispanic or Latino	Asian	Female	Yes	Tulane University School of Medicine	Second Year	Anesthesia	Vaccinated	Yes- voluntarily	5	COVID-19 IgM/IgG antibody test directed toward the spike protein	Muscle and joint pain	Patients that have had an immediate allergic reaction to a prior dose of the COVID-19 vaccine	TRUE	FALSE	I would recommend it	I would recommend it	I would make it mandatory	2	Very willing	My acceptability is influenced by understanding facts through years of research and experience in the medical field.	Complete
26	NOT Hispanic or Latino	White	Male	Yes	University of Kansas School of Medicine	Third year	Internal Medicine	Vaccinated	Yes- voluntarily	5	COVID-19 IgM/IgG antibody test directed toward the spike protein	Muscle and joint pain	Patients that have had an immediate allergic reaction to a prior dose of the COVID-19 vaccine	TRUE	FALSE	I would recommend it	I would make it mandatory	I would recommend it	1	Very willing	my aunt dying of COVID and the many friends/family that have negatively been affected by COVID	Complete
24	Hispanic or Latino	White	Male	Yes	New York Medical College	First Year	Emergency Medicine	Not Vaccinated	Yes- voluntarily	4	COVID-19 IgM/IgG antibody test directed toward the spike protein	Muscle and joint pain	Patients with suppressed immune systems	TRUE	FALSE	I would recommend it	I would make it mandatory	I would make it mandatory	2	Very willing	My belief in evidence-based medicine and my desire to have in-person social interactions again.	Complete
29	NOT Hispanic or Latino	White	Female	Yes	Univ. of North Carolina at Chapel Hill School of Medicine	Fourth Year	Pediatric Surgery	Vaccinated	Yes- voluntarily	5	COVID-19 IgM/IgG antibody test directed toward the spike protein	Muscle and joint pain	Patients that have had an immediate allergic reaction to a prior dose of the COVID-19 vaccine	TRUE	FALSE	I would recommend it	I would recommend it	I would recommend it	2	Very willing	my education	Complete
28	NOT Hispanic or Latino	White	Female	Yes	Idaho College of Osteopathic Medicine (ICOM)	Third year	General Surgery	Vaccinated	Yes- voluntarily	5	COVID-19 IgM/IgG antibody test directed toward the spike protein	Muscle and joint pain	Patients that have had an immediate allergic reaction to a prior dose of the COVID-19 vaccine	TRUE	FALSE	I would recommend it	I would make it mandatory	I would not recommend it	1	Very willing	My education is at the point where I need to be traveling to other hospitals and as part of infection control, the vaccine is needed. I need to be able to complete my education strongly/in person. To me, it's along the same lines of a physician still needing to care for their patients in person at the hospital.	Complete
23	NOT Hispanic or Latino	White	Female	Yes	University of Pikeville Kentucky College of Osteopathic Medicine (UP-KYCOM)	Second Year	Internal Medicine	Vaccinated	Yes- voluntarily	5	COVID-19 IgM/IgG antibody test directed toward the spike protein	Muscle and joint pain	Patients that have had an immediate allergic reaction to a prior dose of the COVID-19 vaccine	TRUE	FALSE	I would recommend it	I would make it mandatory	I would make it mandatory	2	Very willing	My entire family and I had covid, everyone was fine. My father is a pulmonologist who works the COVID floors regularly, and he tells us about it.	Complete
27	NOT Hispanic or Latino	White	Female	Yes	New York Institute of Technology College of Osteopathic Medicine (NYITCOM)	Fourth Year	Anesthesia	Vaccinated	Yes- voluntarily	4	COVID-19 IgM/IgG antibody test directed toward the spike protein	Muscle and joint pain	Patients that have had an immediate allergic reaction to a prior dose of the COVID-19 vaccine	FALSE	FALSE	I would recommend it	I would recommend it	I would make it mandatory	3	Very willing	My exposure; living with family members who do not have access to vaccine.	Complete
24	NOT Hispanic or Latino	White	Female	Yes	Tulane University School of Medicine	First Year	Neurology	Vaccinated	Yes- voluntarily	4	COVID-19 IgM/IgG antibody test directed toward the spike protein	Muscle and joint pain	Patients with suppressed immune systems	TRUE	FALSE	I would recommend it	I would recommend it	I would recommend it	2	Willing	My family's opinions toward the vaccine were a big influence, and their opinions were strongly influenced by mainstream media to not get the vaccine. However, after doing some research, I decided that the opinions they held could not necessarily be backed by the scientific research that was present and decided to get the vaccine anyway because I believe it is valuable and will help us toward herd…	Complete
24	NOT Hispanic or Latino	White	Female	Yes	Tulane University School of Medicine	First Year	Neurology	Vaccinated	Yes- voluntarily	4	COVID-19 IgM/IgG antibody test directed toward the spike protein	Muscle and joint pain	Patients with suppressed immune systems	TRUE	FALSE	I would recommend it	I would recommend it	I would recommend it	2	Willing	My family's opinions toward the vaccine were a big influence, and their opinions were strongly influenced by mainstream media to not get the vaccine. However, after doing some research, I decided that the opinions they held could not necessarily be backed by the scientific research that was present and decided to get the vaccine anyway because I believe it is valuable and will help us toward herd…	Complete
21	NOT Hispanic or Latino	White	Female	Yes	University of South Carolina School of Medicine	First Year	Family Practice	Vaccinated	Yes- voluntarily	5	COVID-19 IgM/IgG antibody test directed toward the spike protein	Muscle and joint pain	Patients that have had an immediate allergic reaction to a prior dose of the COVID-19 vaccine	TRUE	FALSE	I would recommend it	I would recommend it	I would recommend it	3	Reluctant	My hesitancy about the vaccine is mainly because there is no way to absolutely know the full long-term effects (after several years) of a vaccine right away. I am also unconvinced about the necessity of this vaccine for some demographics; while I would recommend the vaccine to older patients and those with comorbidities, as a young person with no pre-existing conditions that would put me at risk …	Complete
24	Prefer Not To Say	Prefer Not To Say	Female	Yes	New York Institute of Technology College of Osteopathic Medicine (NYITCOM)	First Year	Cardiology	Not Vaccinated	Yes- voluntarily	3	Both	Muscle and joint pain	Pregnant patients	TRUE	FALSE	I would recommend it	I would recommend it	I would make it mandatory	2	Very reluctant	My knowledge on the purpose of vaccines, mom mechanism of how one attain immunity or slight immunity after being vaccinated and wanting to do my part in protecting my family and my community.	Complete
26	NOT Hispanic or Latino	White	Male	Yes	Marian University College of Osteopathic Medicine (MU-COM)	Third year	Emergency Medicine	Vaccinated	Yes- voluntarily	5	COVID-19 IgM/IgG antibody test directed toward the spike protein	Muscle and joint pain	Patients that have had an immediate allergic reaction to a prior dose of the COVID-19 vaccine	TRUE	FALSE	I would recommend it	I would recommend it	I would recommend it	3	Very willing	My medical education	Complete
Prefer Not To Say	NOT Hispanic or Latino	White	Male	Yes	Sam Houston State University College of Osteopathic Medicine	First Year	Emergency Medicine	Vaccinated	No- was not offered the vaccine	5	COVID-19 IgM/IgG antibody test directed toward the spike protein	Muscle and joint pain	Patients that have had an immediate allergic reaction to a prior dose of the COVID-19 vaccine	TRUE	FALSE	I would recommend it	I would recommend it	I would recommend it	2	Willing	My only concern is how fast it was pushed through FDA approval. I don's see how they could have had time to test it on enough people to know what the side effects and risks might be.	Complete
23	NOT Hispanic or Latino	White	Female	Yes	University of Kansas School of Medicine	First Year	Infectious Disease	Vaccinated	Yes- voluntarily	5	COVID-19 IgM/IgG antibody test directed toward the spike protein	Muscle and joint pain	Patients that have had an immediate allergic reaction to a prior dose of the COVID-19 vaccine	TRUE	FALSE	I would recommend it	I would make it mandatory	I would make it mandatory	2	Very willing	My own science background, family science background, and my exposure to online resources like scishow/npr that explain up to date vaccine research in layman's terms. It's helpful to hear experts explain results and how to interpret data. I think having spent time in labs doing research also gave me a much better understanding of why up to date recommendations have changed so much throughout the …	Complete
25	NOT Hispanic or Latino	Asian	Female	Yes	Tulane University School of Medicine	Third year	Internal Medicine	Vaccinated	Yes- voluntarily	4	COVID-19 IgM/IgG antibody test directed toward the spike protein	Muscle and joint pain	Patients that have had an immediate allergic reaction to a prior dose of the COVID-19 vaccine	FALSE	FALSE	I would recommend it	I would make it mandatory	I would make it mandatory	2	Very willing	my personal safety and the safety of my patients	Complete
26	NOT Hispanic or Latino	White	Female	Yes	Virginia Tech Carilion School of Medicine	Second Year	Occupational Medicine	Vaccinated	Yes- voluntarily	4	COVID-19 IgM/IgG antibody test directed toward the spike protein	Muscle and joint pain	Pregnant patients	TRUE	FALSE	I would recommend it	I would make it mandatory	I would make it mandatory	3	Very willing	My personal safety, and my desire to reach herd immunity status ASAP for the safety of all.	Complete
23	NOT Hispanic or Latino	White	Male	Yes	Louisiana State University School of Medicine in New Orleans	First Year	Orthopedics	Vaccinated	Yes- voluntarily	5	COVID-19 IgM/IgG antibody test directed toward the spike protein	Muscle and joint pain	Patients that have had an immediate allergic reaction to a prior dose of the COVID-19 vaccine	TRUE	FALSE	I would recommend it	I would recommend it	I would recommend it	2	Very reluctant	My recommendation towards patients/healthcare workers receiving the vaccine depends on whether the vaccine depresses his/her individual chance at contracting/spreading disease to others. The current available vaccines use abortion-derived fetal cells in developmental stages/production, making me reluctant to receive the vaccine and recommend it to others. We need more research into ethical vaccin…	Complete
Prefer Not To Say	NOT Hispanic or Latino	White	Male	Yes	Touro University Nevada College of Osteopathic Medicine (TUNCOM)	First Year	Internal Medicine	Vaccinated	Yes- voluntarily	4	Both	Muscle and joint pain	Patients that have had an immediate allergic reaction to a prior dose of the COVID-19 vaccine	TRUE	FALSE	I would recommend it	I would recommend it	I would make it mandatory	2	Very willing	My school provided them for free!	Complete
27	NOT Hispanic or Latino	White	Male	Yes	Tulane University School of Medicine	Third year	Neurology	Vaccinated	Yes- voluntarily	5	COVID-19 IgM/IgG antibody test directed toward the spike protein	Muscle and joint pain	Patients that have had an immediate allergic reaction to a prior dose of the COVID-19 vaccine	TRUE	FALSE	I would recommend it	I would make it mandatory	I would make it mandatory	2	Very willing	My trust in science.	Complete
27	NOT Hispanic or Latino	White	Male	Yes	University of South Alabama College of Medicine	Fourth Year	Radiology	Vaccinated	Yes- voluntarily	4	COVID-19 IgM/IgG antibody test directed toward the spike protein	Muscle and joint pain	Pregnant patients	TRUE	FALSE	I would recommend it	I would make it mandatory	I would make it mandatory	2	Very willing	My trust in the scientists who developed the vaccine, Dr. Fauci, and the body of medical literature with data about COVID-19 and the vaccine made the vaccine seem acceptable.	Complete
30	NOT Hispanic or Latino	White	Male	Yes	Western University of Health Sciences College of Osteopathic Medicine of the Pacific (WesternU/COMP)	Second Year	Internal Medicine	Vaccinated	Yes- voluntarily	5	COVID-19 IgM/IgG antibody test directed toward the spike protein	Muscle and joint pain	Patients that have had an immediate allergic reaction to a prior dose of the COVID-19 vaccine	TRUE	FALSE	I would recommend it	I would recommend it	I would make it mandatory	3	Very willing	My understanding of the clinical trials process, my trust in the scientists at Moderna that developed the vaccine I received, my understanding of molecular biology and how mRNA vaccines could work, etc.	Complete
27	NOT Hispanic or Latino	Asian	Female	Yes	Tulane University School of Medicine	First Year	Cardiology	Vaccinated	Yes- voluntarily	5	COVID-19 IgM/IgG antibody test directed toward the spike protein	Muscle and joint pain	Patients that have had an immediate allergic reaction to a prior dose of the COVID-19 vaccine	TRUE	FALSE	I would recommend it	I would recommend it	I would recommend it	2	Very willing	n/a	Complete
26	NOT Hispanic or Latino	White	Male	Yes	New York Medical College	Third year	Orthopedics	Vaccinated	Yes- voluntarily	4	COVID-19 IgM/IgG antibody test directed toward the spike protein	Muscle and joint pain	Pregnant patients	TRUE	FALSE	I would recommend it	I would recommend it	I would make it mandatory	3	Very willing	N/a	Complete
27	NOT Hispanic or Latino	White	Male	Yes	Idaho College of Osteopathic Medicine (ICOM)	Third year	Obstetrics & Gynecology	Vaccinated	Yes- voluntarily	4	COVID-19 IgM/IgG antibody test directed toward the spike protein	Muscle and joint pain	Patients with suppressed immune systems	TRUE	FALSE	I would recommend it	I would make it mandatory	I would make it mandatory	3	Very willing	N/A	Complete
24	NOT Hispanic or Latino	White	Female	Yes	University of Colorado School of Medicine	Third year	General Surgery	Vaccinated	Yes- voluntarily	5	COVID-19 IgM/IgG antibody test directed toward the spike protein	Muscle and joint pain	Patients that have had an immediate allergic reaction to a prior dose of the COVID-19 vaccine	TRUE	FALSE	I would recommend it	I would recommend it	I would recommend it	1	Very reluctant	New research, emergency permissions granted for the vaccine, records of autoimmune development and death	Complete
23	NOT Hispanic or Latino	White	Female	Yes	University of Kansas School of Medicine	Second Year	Anesthesia	Vaccinated	No- declined to receive it	4	COVID-19 IgM/IgG antibody test directed toward the spike protein	Muscle and joint pain	Pregnant patients	TRUE	FALSE	I would recommend it	I would recommend it	I would recommend it	2	Reluctant	New synthetic mRNA technology makes me hesitant to personally receive the Moderna or Pfizer vaccine. If the Johnson & Johnson vaccine is authorized, I will likely elect to receive it.	Complete
28	NOT Hispanic or Latino	White	Female	Yes	Louisiana State University School of Medicine in New Orleans	Second Year	Anesthesia	Vaccinated	Yes- voluntarily	4	Both	Muscle and joint pain	Patients that have had an immediate allergic reaction to a prior dose of the COVID-19 vaccine	TRUE	FALSE	I would recommend it	I would make it mandatory	I would make it mandatory	1	Very willing	none	Complete
26	Prefer Not To Say	Prefer Not To Say	Male	Yes	Lewis Katz School of Medicine at Temple University	Second Year	Unknown	Vaccinated	Yes- voluntarily	5	COVID-19 IgM/IgG antibody test directed toward the spike protein	Muscle and joint pain	Patients that have had an immediate allergic reaction to a prior dose of the COVID-19 vaccine	TRUE	FALSE	I would recommend it	I would recommend it	I would make it mandatory	2	Willing	not "very willing" because of so much unknown	Complete
23	NOT Hispanic or Latino	Asian	Female	Yes	Marian University College of Osteopathic Medicine (MU-COM)	First Year	Emergency Medicine	Vaccinated	Yes- voluntarily	5	COVID-19 IgM/IgG antibody test directed toward the spike protein	Muscle and joint pain	Patients that have had an immediate allergic reaction to a prior dose of the COVID-19 vaccine	TRUE	FALSE	I would recommend it	I would recommend it	I would make it mandatory	2	Very willing	Notable figures in science/medicine promoting the vaccine, transparency with data, explanations of the mechanism of the vaccine, and my biology background.	Complete
25	NOT Hispanic or Latino	Asian	Female	Yes	University of Kansas School of Medicine	Second Year	Internal Medicine	Vaccinated	Yes- voluntarily	5	COVID-19 IgM/IgG antibody test directed toward the spike protein	Muscle and joint pain	Patients that have had an immediate allergic reaction to a prior dose of the COVID-19 vaccine	TRUE	FALSE	I would recommend it	I would make it mandatory	I would make it mandatory	2	Very willing	One of the biggest concerns I had was 1) how quickly the vaccine was approved and 2) how new the technology was, concerns that many people had in the beginning as the state began looking at mass vaccinations. However, after looking at the studies and trials done with the vaccine, I realized that the risk was little to none, and the probable benefit far outweighed the side effects. This is what le…	Complete
32	Prefer Not To Say	Asian Pakistani	Male	Yes	New York Institute of Technology College of Osteopathic Medicine (NYITCOM)	Fourth Year	Internal Medicine	Vaccinated	Yes- voluntarily	5	COVID-19 IgM/IgG antibody test directed toward the spike protein	Muscle and joint pain	Patients that have had an immediate allergic reaction to a prior dose of the COVID-19 vaccine	TRUE	FALSE	I would recommend it	I would recommend it	I would make it mandatory	3	Willing	Others were taking it safely.	Complete
25	NOT Hispanic or Latino	White	Female	Yes	Warren Alpert Medical School at Brown University	First Year	Gastroenterology	Vaccinated	Yes- voluntarily	4	Neither	Muscle and joint pain	Patients that have had an immediate allergic reaction to a prior dose of the COVID-19 vaccine	TRUE	FALSE	I would recommend it	I would recommend it	I would make it mandatory	2	Willing	Our knowledge of mRNA vaccines and their safety	Complete
Prefer Not To Say	NOT Hispanic or Latino	White	Female	Yes	Kansas City University of Medicine and Biosciences College of Osteopathic Medicine (KCU-COM)	First Year	Internal Medicine	Vaccinated	Yes- voluntarily	5	COVID-19 IgM/IgG antibody test directed toward the spike protein	Muscle and joint pain	Patients that have had an immediate allergic reaction to a prior dose of the COVID-19 vaccine	TRUE	FALSE	I would recommend it	I would recommend it	I would make it mandatory	2	Very willing	Our school made it a requirement to vaccinate others in our city community in order to receive the vaccine. I believe the vaccine is the only way forward to manage this pandemic, and I look forward to being able to experience some kind of normalcy in my medical education once more people are vaccinated.	Complete
28	NOT Hispanic or Latino	White, Asian	Female	Yes	Virginia Tech Carilion School of Medicine	Fourth Year	Psychiatry	Not Vaccinated	No- but will elect to receive it if offered	4	COVID-19 nucleic acid amplification or antigen test	Muscle and joint pain	Patients that have had an immediate allergic reaction to a prior dose of the COVID-19 vaccine	TRUE	FALSE	I would recommend it	I would recommend it	I would make it mandatory	2	Willing	Out of town	Complete
25	NOT Hispanic or Latino	Asian	Male	Yes	New York Institute of Technology College of Osteopathic Medicine (NYITCOM)	Third year	Physical Medicine	Vaccinated	Yes- voluntarily	5	COVID-19 IgM/IgG antibody test directed toward the spike protein	Muscle and joint pain	Patients that have had an immediate allergic reaction to a prior dose of the COVID-19 vaccine	TRUE	FALSE	I would recommend it	I would recommend it	I would make it mandatory	2	Very willing	parents w co-morbid conditions	Complete
27	NOT Hispanic or Latino	White	Female	Yes	University of Kentucky College of Medicine	Masters year between M2 and M3 years (5 year program)	Internal Medicine	Vaccinated	Yes- voluntarily	5	COVID-19 IgM/IgG antibody test directed toward the spike protein	Muscle and joint pain	Patients that have had an immediate allergic reaction to a prior dose of the COVID-19 vaccine	TRUE	FALSE	I would recommend it	I would recommend it	I would make it mandatory	2	Very willing	Part of me wants to make the vaccine mandatory, but I think it's important to address why some groups are more skeptical of the vaccine. Bringing their voices to the decision making table and addressing their concerns I think would work better than a top-down, mandatory approach.	Complete
28	NOT Hispanic or Latino	White	Male	Yes	East Tennessee State University James H. Quillen College of Medicine	Second Year	Obstetrics & Gynecology	Vaccinated	Yes- voluntarily	5	COVID-19 IgM/IgG antibody test directed toward the spike protein	Muscle and joint pain	Patients that have had an immediate allergic reaction to a prior dose of the COVID-19 vaccine	TRUE	FALSE	I would recommend it	I would make it mandatory	I would make it mandatory	3	Very willing	Participated in research study during phase III trials of the Pfizer vaccine. Extremely grateful for these vaccines and have been very vocal about their safety and development. Have been vocal about vaccine safety and efficacy for years prior to medical school.	Complete
26	NOT Hispanic or Latino	White	Female	Yes	University of South Carolina School of Medicine	Fourth Year	Internal Medicine/Pediatrics	Vaccinated	Yes- voluntarily	5	COVID-19 IgM/IgG antibody test directed toward the spike protein	Muscle and joint pain	Patients that have had an immediate allergic reaction to a prior dose of the COVID-19 vaccine	TRUE	FALSE	I would recommend it	I would make it mandatory	I would make it mandatory	2	Very willing	Peace of mind for me and my family Respect for vaccine scientists work Protection of myself and my family	Complete
26	NOT Hispanic or Latino	White	Male	Yes	Idaho College of Osteopathic Medicine (ICOM)	Third year	Neurology	Vaccinated	Yes- voluntarily	4	COVID-19 IgM/IgG antibody test directed toward the spike protein	Muscle and joint pain	Patients that have had an immediate allergic reaction to a prior dose of the COVID-19 vaccine	FALSE	FALSE	I would recommend it	I would recommend it	I would recommend it	2	Reluctant	Peace of mind with regard to perceived immunity.	Complete
25	NOT Hispanic or Latino	White	Female	Yes	Lewis Katz School of Medicine at Temple University	3rd year MD/PhD	Emergency Medicine	Vaccinated	Yes- voluntarily	5	COVID-19 IgM/IgG antibody test directed toward the spike protein	Muscle and joint pain	Patients that have had an immediate allergic reaction to a prior dose of the COVID-19 vaccine	TRUE	FALSE	I would recommend it	I would recommend it	I would recommend it	3	Very willing	Peer reviewed research	Complete
33	NOT Hispanic or Latino	White	Male	Yes	Marian University College of Osteopathic Medicine (MU-COM)	Third year	Orthopedics	Vaccinated	Yes- voluntarily	3	Neither	Muscle and joint pain	Pregnant patients	TRUE	FALSE	I would recommend it	I would recommend it	I would recommend it	2	Very willing	Peer Reviewed, Long Term Studies demonstrating efficacy and safety would help me accept it even more - perhaps shifting my belief from recommend it to make it mandatory.	Complete
Prefer Not To Say	NOT Hispanic or Latino	White	Female	Yes	University of South Carolina School of Medicine Greenville	First Year	General Surgery	Vaccinated	Yes- voluntarily	4	Neither	Muscle and joint pain	Patients that have had an immediate allergic reaction to a prior dose of the COVID-19 vaccine	TRUE	FALSE	I would recommend it	I would make it mandatory	I would make it mandatory	2	Very willing	People I trust in the medical community strongly support the vaccine and vouch for its safety	Complete
26	NOT Hispanic or Latino	White	Male	Yes	University of Kansas School of Medicine	Second Year	Orthopedics	Vaccinated	Yes- voluntarily	5	COVID-19 IgM/IgG antibody test directed toward the spike protein	Muscle and joint pain	Patients that have had an immediate allergic reaction to a prior dose of the COVID-19 vaccine	TRUE	FALSE	I would recommend it	I would make it mandatory	I would make it mandatory	2	Very willing	Personal health, family health, friends health. Desire to return to some sense of normalcy.	Complete
26	NOT Hispanic or Latino	Black or African American	Female	Yes	Ohio University Heritage College of Osteopathic Medicine (OU-HCOM)	First Year	Obstetrics & Gynecology	Vaccinated	Yes- had to receive it for clinical learning	4	COVID-19 nucleic acid amplification or antigen test	Muscle and joint pain	Patients that have had an immediate allergic reaction to a prior dose of the COVID-19 vaccine	TRUE	FALSE	I would recommend it	I would make it mandatory	I would make it mandatory	2	Very willing	Personal research, physician influencers of color	Complete
26	NOT Hispanic or Latino	Asian	Female	Yes	Lewis Katz School of Medicine at Temple University	Third year	Gastroenterology	Vaccinated	Yes- voluntarily	5	COVID-19 IgM/IgG antibody test directed toward the spike protein	Muscle and joint pain	Patients that have had an immediate allergic reaction to a prior dose of the COVID-19 vaccine	TRUE	FALSE	I would recommend it	I would make it mandatory	I would make it mandatory	2	Very willing	Personal: Significant risk of contracting the virus as a medical student due to the hospital environmen Societal: wanting to be part of the solution and set a good example for others	Complete
24	Hispanic or Latino	White	Male	Yes	Loma Linda University School of Medicine	Fourth Year	Neurology	Vaccinated	Yes- voluntarily	4	Neither	Muscle and joint pain	Patients that have had an immediate allergic reaction to a prior dose of the COVID-19 vaccine	TRUE	FALSE	I would recommend it	I would recommend it	I would make it mandatory	2	Very willing	Personally seeing 2-4 patients die daily from COVID on MICU made me more than willing...	Complete
26	NOT Hispanic or Latino	Prefer Not To Say	Male	Yes	University of Kansas School of Medicine	Fourth Year	Hematology/Oncology	Vaccinated	Yes- voluntarily	5	COVID-19 IgM/IgG antibody test directed toward the spike protein	Muscle and joint pain	Patients that have had an immediate allergic reaction to a prior dose of the COVID-19 vaccine	TRUE	FALSE	I would recommend it	I would make it mandatory	I would make it mandatory	2	Very willing	Phase 3 trials showing great efficacy, while showing little/acceptable side effects. Also the severity of the pandemic prompted me to get it right away so that I could protect myself and those around me. With the current data, anyone who refuses the vaccine is an absolute walnut.	Complete
23	NOT Hispanic or Latino	Asian	Female	Yes	University of Missouri - Kansas City	Third year	Obstetrics & Gynecology	Vaccinated	Yes- voluntarily	5	COVID-19 IgM/IgG antibody test directed toward the spike protein	Muscle and joint pain	Patients that have had an immediate allergic reaction to a prior dose of the COVID-19 vaccine	TRUE	FALSE	I would recommend it	I would recommend it	I would make it mandatory	2	Very willing	potential herd immunity Decreased social experiences in the last year Protecting high risk individuals who can't get the vaccine	Complete
32	NOT Hispanic or Latino	White	Female	Yes	Western University of Health Sciences College of Osteopathic Medicine of the Pacific (WesternU/COMP)	Third year	Family Practice	Vaccinated	Yes- voluntarily	5	COVID-19 IgM/IgG antibody test directed toward the spike protein	Muscle and joint pain	Patients that have had an immediate allergic reaction to a prior dose of the COVID-19 vaccine	TRUE	FALSE	I would recommend it	I would make it mandatory	I would make it mandatory	1	Willing	Preceptors' opinions	Complete
28	NOT Hispanic or Latino	White	Male	Yes	University of Pikeville Kentucky College of Osteopathic Medicine (UP-KYCOM)	Second Year	Emergency Medicine	Vaccinated	No- but will elect to receive it if offered	5	COVID-19 IgM/IgG antibody test directed toward the spike protein	Muscle and joint pain	Patients that have had an immediate allergic reaction to a prior dose of the COVID-19 vaccine	TRUE	FALSE	I would recommend it	I would recommend it	I would recommend it	1	Willing	Previous knowledge of the benefits of vaccination.	Complete
27	NOT Hispanic or Latino	White	Female	Yes	New York Medical College	Third year	General Surgery	Vaccinated	Yes- voluntarily	5	COVID-19 IgM/IgG antibody test directed toward the spike protein	Muscle and joint pain	Patients that have had an immediate allergic reaction to a prior dose of the COVID-19 vaccine	TRUE	FALSE	I would recommend it	I would make it mandatory	I would make it mandatory	3	Very willing	Previous medical knowledge, seeking out information from credible sources when I had any concerns, not listening to unreliable sources with inflammatory headlines and being able to identify misleading/fake information based on my knowledge of what a credible source was.	Complete
26	NOT Hispanic or Latino	White	Female	Yes	Idaho College of Osteopathic Medicine (ICOM)	Second Year	Radiology	Vaccinated	No- but will elect to receive it if offered	5	COVID-19 IgM/IgG antibody test directed toward the spike protein	Muscle and joint pain	Patients that have had an immediate allergic reaction to a prior dose of the COVID-19 vaccine	TRUE	FALSE	I would recommend it	I would recommend it	I would make it mandatory	1	Indifferent	Previous physician recommendations when receiving a newly made vaccine	Complete
27	NOT Hispanic or Latino	White	Female	Yes	University of Kansas School of Medicine	Third year	Obstetrics & Gynecology	Vaccinated	Yes- voluntarily	5	COVID-19 IgM/IgG antibody test directed toward the spike protein	Muscle and joint pain	Patients that have had an immediate allergic reaction to a prior dose of the COVID-19 vaccine	TRUE	FALSE	I would recommend it	I would recommend it	I would make it mandatory	3	Very willing	Previous research in mRNA vaccines and results of clinical trials	Complete
25	NOT Hispanic or Latino	White	Female	Yes	California University of Science and Medicine School of Medicine	Second Year	Obstetrics & Gynecology	Vaccinated	Yes- voluntarily	5	COVID-19 IgM/IgG antibody test directed toward the spike protein	Muscle and joint pain	Patients that have had an immediate allergic reaction to a prior dose of the COVID-19 vaccine	TRUE	FALSE	I would recommend it	I would recommend it	I would make it mandatory	2	Willing	previous research on mrna vaccines including their safety, but also ability to generate good immune responses when given IM the data on the pfizer/moderna vaccines which are available here were good and encouraging I was reluctant at first because i have no risk factors for severe illness and I did not want to get a vaccine ahead of people that need it more. I ended up getting a vaccine because t…	Complete
28	NOT Hispanic or Latino	Mixed	Male	Yes	California University of Science and Medicine School of Medicine	Second Year	Internal Medicine	Vaccinated	Yes- voluntarily	5	COVID-19 IgM/IgG antibody test directed toward the spike protein	Muscle and joint pain	Patients that have had an immediate allergic reaction to a prior dose of the COVID-19 vaccine	TRUE	FALSE	I would recommend it	I would make it mandatory	I would recommend it	2	Very willing	Prior knowledge of vaccines	Complete
24	NOT Hispanic or Latino	White	Female	Yes	University of South Alabama College of Medicine	First Year	Infectious Disease	Vaccinated	Yes- voluntarily	5	COVID-19 IgM/IgG antibody test directed toward the spike protein	Muscle and joint pain	Patients that have had an immediate allergic reaction to a prior dose of the COVID-19 vaccine	TRUE	FALSE	I would recommend it	I would recommend it	I would make it mandatory	2	Very willing	Prior to attending medical school, I worked on COVID-19 research as a Research Coordinator. I witnessed firsthand the devastation COVID has caused. I jumped at the chance to protect not only myself but my family from COVID-19. I worked for nearly 5 months unable to interact with my family and friends due to daily COVID exposure. While mRNA vaccines are a somewhat novel concept in the medical fiel…	Complete
24	NOT Hispanic or Latino	Asian	Female	Yes	East Tennessee State University James H. Quillen College of Medicine	First Year	Pediatrics	Vaccinated	Yes- voluntarily	4	COVID-19 IgM/IgG antibody test directed toward the spike protein	Muscle and joint pain	Patients with suppressed immune systems	TRUE	FALSE	I would recommend it	I would make it mandatory	I would make it mandatory	2	Very willing	protect others who cannot receive it, protect myself, advocate for science, test efficacy	Complete
27	NOT Hispanic or Latino	White	Male	Yes	Albany Medical College	Third year	Emergency Medicine	Vaccinated	Yes- voluntarily	5	COVID-19 IgM/IgG antibody test directed toward the spike protein	Muscle and joint pain	Patients that have had an immediate allergic reaction to a prior dose of the COVID-19 vaccine	TRUE	FALSE	I would recommend it	I would recommend it	I would make it mandatory	2	Very willing	Protecting my family, patients, and myself. Doing my part to save lives and return the country back to normal. Studies have continually shown that the vaccines are safe and effective.	Complete
24	NOT Hispanic or Latino	White	Female	Yes	Marian University College of Osteopathic Medicine (MU-COM)	First Year	Cardiology	Vaccinated	Yes- voluntarily	5	COVID-19 IgM/IgG antibody test directed toward the spike protein	Muscle and joint pain	Patients that have had an immediate allergic reaction to a prior dose of the COVID-19 vaccine	TRUE	FALSE	I would recommend it	I would make it mandatory	I would make it mandatory	2	Very willing	Protecting myself and my family as I work with patients	Complete
26	NOT Hispanic or Latino	White	Female	Yes	University of Kansas School of Medicine	Fourth Year	Obstetrics & Gynecology	Vaccinated	Yes- voluntarily	5	COVID-19 IgM/IgG antibody test directed toward the spike protein	Muscle and joint pain	Patients that have had an immediate allergic reaction to a prior dose of the COVID-19 vaccine	TRUE	FALSE	I would recommend it	I would recommend it	I would make it mandatory	2	Very willing	protecting myself and my family, trusting the safety and efficacy	Complete
27	NOT Hispanic or Latino	White	Female	Yes	New York Medical College	First Year	Orthopedics	Vaccinated	Yes- voluntarily	5	COVID-19 IgM/IgG antibody test directed toward the spike protein	Muscle and joint pain	Patients that have had an immediate allergic reaction to a prior dose of the COVID-19 vaccine	TRUE	FALSE	I would recommend it	I would recommend it	I would make it mandatory	2	Very willing	Protecting myself and my loved ones, and hopefully returning to somewhat normal life sooner rather than later	Complete
23	NOT Hispanic or Latino	White	Female	Yes	Stanford University School of Medicine	First Year	Allergy	Vaccinated	Yes- voluntarily	5	COVID-19 IgM/IgG antibody test directed toward the spike protein	Muscle and joint pain	Patients that have had an immediate allergic reaction to a prior dose of the COVID-19 vaccine	TRUE	FALSE	I would recommend it	I would recommend it	I would make it mandatory	1	Very willing	Protecting myself and those who cannot get vaccinated from COVID through herd immunity. High efficacy and large clinical trial with a good study design	Complete
22	NOT Hispanic or Latino	White	Female	Yes	Lewis Katz School of Medicine at Temple University	First Year	Pediatrics	Vaccinated	Yes- voluntarily	4	COVID-19 IgM/IgG antibody test directed toward the spike protein	Muscle and joint pain	Patients with suppressed immune systems	TRUE	FALSE	I would recommend it	I would recommend it	I would recommend it	1	Very willing	Protecting myself, family, and friends from asymptomatic transmission from the random people I come in contact with, and getting back to "normal"	Complete
25	NOT Hispanic or Latino	Black or African American	Female	Yes	Marian University College of Osteopathic Medicine (MU-COM)	Fourth Year	Psychiatry	Vaccinated	Yes- voluntarily	4	COVID-19 nucleic acid amplification or antigen test	Muscle and joint pain	Patients that have had an immediate allergic reaction to a prior dose of the COVID-19 vaccine	TRUE	FALSE	I would recommend it	I would recommend it	I would make it mandatory	2	Willing	Protection against contracting and later spreading the virus.	Complete
26	NOT Hispanic or Latino	White	Female	Yes	New York Institute of Technology College of Osteopathic Medicine (NYITCOM)	Third year	General Surgery	Vaccinated	Yes- voluntarily	5	COVID-19 IgM/IgG antibody test directed toward the spike protein	Muscle and joint pain	Patients that have had an immediate allergic reaction to a prior dose of the COVID-19 vaccine	TRUE	FALSE	I would recommend it	I would make it mandatory	I would make it mandatory	2	Very willing	Protection...regardless of how much or how little from this nasty virus	Complete
25	NOT Hispanic or Latino	White	Female	Yes	Louisiana State University School of Medicine in New Orleans	Third year	Emergency Medicine	Vaccinated	Yes- voluntarily	5	COVID-19 IgM/IgG antibody test directed toward the spike protein	Muscle and joint pain	Patients that have had an immediate allergic reaction to a prior dose of the COVID-19 vaccine	TRUE	FALSE	I would recommend it	I would recommend it	I would make it mandatory	2	Very willing	Public health, personal protection and practice transformation	Complete
28	NOT Hispanic or Latino	White	Female	Yes	University of South Carolina School of Medicine	Second Year	Cardiology	Vaccinated	Yes- voluntarily	5	COVID-19 IgM/IgG antibody test directed toward the spike protein	Muscle and joint pain	Patients that have had an immediate allergic reaction to a prior dose of the COVID-19 vaccine	TRUE	FALSE	I would recommend it	I would recommend it	I would recommend it	2	Reluctant	Rapid delivery concerned me. Large volumes of patients with varying demographics receiving a vaccine that had not been tested through a proper phase IV trial, and we lacked data to know for sure how the mass of the population would respond.	Complete
28	NOT Hispanic or Latino	White	Female	Yes	University of Kansas School of Medicine	Second Year	Plastic & Reconstructive Surgery	Vaccinated	Yes- voluntarily	5	COVID-19 IgM/IgG antibody test directed toward the spike protein	Muscle and joint pain	Patients that have had an immediate allergic reaction to a prior dose of the COVID-19 vaccine	TRUE	FALSE	I would recommend it	I would recommend it	I would recommend it	3	Very willing	Read the safety data for vaccine, saw physicians I look up to reviewing and answering questions on vaccines and then getting the vaccine and sharing it, aware of minimal risks from vaccine but large risks from virus. The only undesirable part of the vaccine that truly inhibits my getting it is the necessity to get two separate appointments and the limited locations offering it. I'm not put off by…	Complete
34	NOT Hispanic or Latino	White	Female	Yes	Tulane University School of Medicine	Fourth Year	Emergency Medicine	Vaccinated	Yes- voluntarily	5	COVID-19 IgM/IgG antibody test directed toward the spike protein	Muscle and joint pain	Patients that have had an immediate allergic reaction to a prior dose of the COVID-19 vaccine	TRUE	FALSE	I would recommend it	I would recommend it	I would make it mandatory	2	Very willing	reading about the vaccine, wanting to end the pandemic, information available about it, fauci, doctors supporting it, seeing people I know get it and be ok, knowing the high chance of covid false negative tests could lead to my exposure unknowingly with patients, seeing this happen, seeing patients who turn out covid positive, weighing risks of getting it with not getting it, age probably contrib…	Complete
26	NOT Hispanic or Latino	Asian	Male	Yes	New York Medical College	Third year	Orthopedics	Vaccinated	Yes- voluntarily	5	COVID-19 IgM/IgG antibody test directed toward the spike protein	Muscle and joint pain	Patients that have had an immediate allergic reaction to a prior dose of the COVID-19 vaccine	TRUE	FALSE	I would recommend it	I would make it mandatory	I would recommend it	2	Very willing	Reading from trusted sources about the research process, particularly regarding efficacy and the FDA approval process/timeline	Complete
25	NOT Hispanic or Latino	White	Female	Yes	East Tennessee State University James H. Quillen College of Medicine	Fourth Year	Pediatrics	Vaccinated	Yes- voluntarily	5	COVID-19 IgM/IgG antibody test directed toward the spike protein	Muscle and joint pain	Patients that have had an immediate allergic reaction to a prior dose of the COVID-19 vaccine	TRUE	FALSE	I would recommend it	I would make it mandatory	I would make it mandatory	2	Very willing	reading literature	Complete
35	NOT Hispanic or Latino	White	Female	Yes	Boston University School of Medicine	Second Year	Internal Medicine	Vaccinated	Yes- voluntarily	5	COVID-19 IgM/IgG antibody test directed toward the spike protein	Muscle and joint pain	Patients that have had an immediate allergic reaction to a prior dose of the COVID-19 vaccine	TRUE	FALSE	I would recommend it	I would make it mandatory	I would make it mandatory	2	Very willing	Reading more from infectious disease specialists	Complete
26	NOT Hispanic or Latino	White	Female	Yes	Louisiana State University School of Medicine in New Orleans	Second Year	Internal Medicine	Vaccinated	Yes- voluntarily	5	COVID-19 IgM/IgG antibody test directed toward the spike protein	Muscle and joint pain	Patients that have had an immediate allergic reaction to a prior dose of the COVID-19 vaccine	TRUE	FALSE	I would recommend it	I would recommend it	I would make it mandatory	2	Very willing	Reading scientific articles on the vaccine as well as listening to information given by virologist and public health officials that have been working to find a vaccine.	Complete
25	NOT Hispanic or Latino	White	Female	Yes	Sidney Kimmel Medical College at Thomas Jefferson University	Third year	General Surgery	Vaccinated	Yes- voluntarily	5	COVID-19 IgM/IgG antibody test directed toward the spike protein	Muscle and joint pain	Patients that have had an immediate allergic reaction to a prior dose of the COVID-19 vaccine	TRUE	FALSE	I would recommend it	I would recommend it	I would make it mandatory	2	Very willing	Reading the data myself and other doctors takes on it, people I know taking it	Complete
26	NOT Hispanic or Latino	White	Female	Yes	University of South Alabama College of Medicine	Third year	Internal medicine/Pediatrics	Vaccinated	No- but will elect to receive it if offered	5	COVID-19 IgM/IgG antibody test directed toward the spike protein	Muscle and joint pain	Patients that have had an immediate allergic reaction to a prior dose of the COVID-19 vaccine	TRUE	FALSE	I would recommend it	I would recommend it	I would make it mandatory	2	Very willing	Reading the data surrounding the design of the vaccine, as well as the clinical trial data.	Complete
24	Hispanic or Latino	Prefer Not To Say	Male	Yes	Louisiana State University School of Medicine in New Orleans	Second Year	Otolaryngology / Head & Neck Surgery	Vaccinated	Yes- voluntarily	5	COVID-19 IgM/IgG antibody test directed toward the spike protein	Muscle and joint pain	Patients that have had an immediate allergic reaction to a prior dose of the COVID-19 vaccine	TRUE	FALSE	I would recommend it	I would recommend it	I would make it mandatory	2	Very willing	Reading the results of the Pfizer vaccine trial in the NEJM	Complete
25	NOT Hispanic or Latino	White	Female	Yes	University of Kansas School of Medicine	Fourth Year	Unknown	Vaccinated	Yes- voluntarily	5	COVID-19 IgM/IgG antibody test directed toward the spike protein	Muscle and joint pain	Patients that have had an immediate allergic reaction to a prior dose of the COVID-19 vaccine	TRUE	FALSE	I would recommend it	I would recommend it	I would not recommend it	3	Reluctant	Reading the science behind it and not wanting to expose other patients/my family due to my exposure in the hospital. The unknown long term potential side effects made me reluctant, but that was outweighed by the above.	Complete
31	NOT Hispanic or Latino	White	Female	Yes	Ohio State University College of Medicine	Fourth Year	Med/Peds	Vaccinated	Yes- voluntarily	5	COVID-19 IgM/IgG antibody test directed toward the spike protein	Muscle and joint pain	Patients that have had an immediate allergic reaction to a prior dose of the COVID-19 vaccine	TRUE	FALSE	I would recommend it	I would make it mandatory	I would make it mandatory	2	Willing	Reading the studies on the first clinical trials, seeing many patients die from covid or being permanently disabled from it.	Complete
26	NOT Hispanic or Latino	White	Female	Yes	University of Kansas School of Medicine	Fourth Year	Family Practice	Vaccinated	Yes- voluntarily	5	COVID-19 IgM/IgG antibody test directed toward the spike protein	Muscle and joint pain	Patients that have had an immediate allergic reaction to a prior dose of the COVID-19 vaccine	TRUE	FALSE	I would recommend it	I would recommend it	I would recommend it	3	Willing	Reading the vaccine trials.	Complete
25	NOT Hispanic or Latino	Asian	Female	Yes	Wayne State University School of Medicine	Fourth Year	Pediatrics	Vaccinated	Yes- voluntarily	4	Neither	Muscle and joint pain	Patients that have had an immediate allergic reaction to a prior dose of the COVID-19 vaccine	TRUE	FALSE	I would recommend it	I would recommend it	I would recommend it	2	Willing	Reading up on the research and finding facts that counteract all the circulating misinformation	Complete
25	NOT Hispanic or Latino	White	Male	Yes	University of Kansas School of Medicine	Second Year	Internal Medicine	Vaccinated	Yes- voluntarily	5	COVID-19 IgM/IgG antibody test directed toward the spike protein	Muscle and joint pain	Patients that have had an immediate allergic reaction to a prior dose of the COVID-19 vaccine	TRUE	FALSE	I would recommend it	I would recommend it	I would recommend it	2	Willing	Receiving the vaccine made me feel safer to be around family	Complete
23	NOT Hispanic or Latino	White	Male	Yes	University of South Alabama College of Medicine	First Year	Emergency Medicine	Vaccinated	Yes- voluntarily	5	COVID-19 IgM/IgG antibody test directed toward the spike protein	Muscle and joint pain	Patients that have had an immediate allergic reaction to a prior dose of the COVID-19 vaccine	TRUE	FALSE	I would recommend it	I would recommend it	I would make it mandatory	2	Very willing	Recent medical education and personal interest in not getting the virus	Complete
27	NOT Hispanic or Latino	White	Female	Yes	University of South Carolina School of Medicine	Fourth Year	Obstetrics & Gynecology	Not Vaccinated	No- but will elect to receive it if offered	5	COVID-19 IgM/IgG antibody test directed toward the spike protein	Muscle and joint pain	Patients that have had an immediate allergic reaction to a prior dose of the COVID-19 vaccine	TRUE	FALSE	I would recommend it	I would recommend it	I would recommend it	2	Willing	Recently had COVID and am one month out. Have had different opinions on when to receive it. As well as have heard the side effects are worse after having COVID then getting the vaccine	Complete
29	Hispanic or Latino	White	Female	Yes	New York Medical College	First Year	Hematology/Oncology	Vaccinated	Yes- voluntarily	5	COVID-19 IgM/IgG antibody test directed toward the spike protein	Muscle and joint pain	Patients that have had an immediate allergic reaction to a prior dose of the COVID-19 vaccine	TRUE	FALSE	I would recommend it	I would recommend it	I would make it mandatory	2	Willing	recommended by my physician. protection in high risk environment as a medical student in training	Complete
23	NOT Hispanic or Latino	White	Female	Yes	New York Institute of Technology College of Osteopathic Medicine (NYITCOM)	First Year	Obstetrics & Gynecology	Not Vaccinated	No- but will elect to receive it if offered	3	Both	Muscle and joint pain	Patients that have had an immediate allergic reaction to a prior dose of the COVID-19 vaccine	TRUE	TRUE	I would recommend it	I would make it mandatory	I would recommend it	2	Very willing	Reliability of studies proving effects	Complete
28	Hispanic or Latino	White	Female	Yes	Tufts University School of Medicine	Fourth Year	Family Practice	Vaccinated	Yes- voluntarily	4	Neither	Muscle and joint pain	Patients that have had an immediate allergic reaction to a prior dose of the COVID-19 vaccine	TRUE	FALSE	I would recommend it	I would recommend it	I would make it mandatory	2	Very willing	Reported safety and efficacy in clinical trials, wanting to increase public/patient trust in the vaccine (can't ask them to do something we wouldn't do ourselves) and hopes to be able to see my family soon (especially elderly/at risk)	Complete
29	NOT Hispanic or Latino	White	Female	Yes	Marian University College of Osteopathic Medicine (MU-COM)	Third year	Surgical Oncology	Vaccinated	Yes- voluntarily	5	COVID-19 IgM/IgG antibody test directed toward the spike protein	Muscle and joint pain	Patients that have had an immediate allergic reaction to a prior dose of the COVID-19 vaccine	TRUE	FALSE	I would recommend it	I would recommend it	I would recommend it	3	Very willing	Research showing efficacy	Complete
31	NOT Hispanic or Latino	White	Female	Yes	University of Pikeville Kentucky College of Osteopathic Medicine (UP-KYCOM)	Fourth Year	Family Practice	Vaccinated	Yes- voluntarily	5	COVID-19 IgM/IgG antibody test directed toward the spike protein	Muscle and joint pain	Patients that have had an immediate allergic reaction to a prior dose of the COVID-19 vaccine	TRUE	FALSE	I would recommend it	I would recommend it	I would make it mandatory	2	Very willing	Reviewed the data provided in the application for EUA on the FDA website, read multiple articles regarding the mechanism and vaccine development, previously held positive attitude toward vaccination in general.	Complete
31	NOT Hispanic or Latino	White	Female	Yes	University of Pikeville Kentucky College of Osteopathic Medicine (UP-KYCOM)	Fourth Year	Family Practice	Vaccinated	Yes- voluntarily	5	COVID-19 IgM/IgG antibody test directed toward the spike protein	Muscle and joint pain	Patients that have had an immediate allergic reaction to a prior dose of the COVID-19 vaccine	TRUE	FALSE	I would recommend it	I would recommend it	I would make it mandatory	2	Very willing	Reviewed the data provided in the application for EUA on the FDA website, read multiple articles regarding the mechanism and vaccine development, previously held positive attitude toward vaccination in general.	Complete
27	Hispanic or Latino	White	Female	Yes	University of Utah School of Medicine	Third year	Internal Medicine	Vaccinated	Yes- voluntarily	5	COVID-19 IgM/IgG antibody test directed toward the spike protein	Muscle and joint pain	Patients that have had an immediate allergic reaction to a prior dose of the COVID-19 vaccine	TRUE	FALSE	I would recommend it	I would make it mandatory	I would make it mandatory	2	Very willing	Reviewed the research on the moderna and Pfizer vaccines. Trust CDC and Fauci's recommendations	Complete
24	NOT Hispanic or Latino	Asian	Female	Yes	New York Medical College	First Year	Dermatology	Not Vaccinated	No- but will elect to receive it if offered	5	COVID-19 IgM/IgG antibody test directed toward the spike protein	Muscle and joint pain	Patients that have had an immediate allergic reaction to a prior dose of the COVID-19 vaccine	TRUE	FALSE	I would recommend it	I would make it mandatory	I would make it mandatory	2	Very willing	Right now, one of the main factors affecting my acceptability would be availability. NY is in such a critical shortage, that I would rather wait since I'm not yet on the patient-facing side of my medical training (other than with standardized patients once in a blue moon). If NY figures out its issues with distribution, I would like to get vaccinated as soon as it is available.	Complete
27	NOT Hispanic or Latino	White	Female	Yes	Marian University College of Osteopathic Medicine (MU-COM)	Fourth Year	Internal Medicine	Vaccinated	Yes- voluntarily	5	COVID-19 IgM/IgG antibody test directed toward the spike protein	Muscle and joint pain	Patients that have had an immediate allergic reaction to a prior dose of the COVID-19 vaccine	TRUE	FALSE	I would recommend it	I would recommend it	I would make it mandatory	2	Very willing	Rigorous testing, apparent transparency with the development, production, distribution, and side effects, and the obvious need.	Complete
26	NOT Hispanic or Latino	White	Female	Yes	New York Medical College	Third year	Anesthesia	Vaccinated	Yes- voluntarily	5	COVID-19 IgM/IgG antibody test directed toward the spike protein	Muscle and joint pain	Patients that have had an immediate allergic reaction to a prior dose of the COVID-19 vaccine	TRUE	FALSE	I would recommend it	I would recommend it	I would make it mandatory	2	Willing	Risk benefit analysis of acquiring COVID-19 vs potential for future I identified as of yet adverse effects of the vaccine	Complete
27	NOT Hispanic or Latino	White	Male	Yes	University of Kansas School of Medicine	First Year	Cardiology	Vaccinated	Yes- voluntarily	5	COVID-19 IgM/IgG antibody test directed toward the spike protein	Muscle and joint pain	Patients that have had an immediate allergic reaction to a prior dose of the COVID-19 vaccine	TRUE	FALSE	I would recommend it	I would recommend it	I would make it mandatory	3	Very willing	Risk of infection	Complete
27	NOT Hispanic or Latino	White	Female	Yes	Wayne State University School of Medicine	MPH year of MD/MPH	Pediatrics	Not Vaccinated	No- but will elect to receive it if offered	5	COVID-19 IgM/IgG antibody test directed toward the spike protein	Muscle and joint pain	Patients that have had an immediate allergic reaction to a prior dose of the COVID-19 vaccine	TRUE	FALSE	I would recommend it	I would make it mandatory	I would make it mandatory	2	Very willing	role modeling, trust in science, safety	Complete
23	NOT Hispanic or Latino	White	Male	Yes	Marian University College of Osteopathic Medicine (MU-COM)	First Year	Dermatology	Vaccinated	Yes- voluntarily	5	COVID-19 IgM/IgG antibody test directed toward the spike protein	Muscle and joint pain	Patients that have had an immediate allergic reaction to a prior dose of the COVID-19 vaccine	TRUE	FALSE	I would recommend it	I would recommend it	I would recommend it	1	Very willing	Rona is lame. I'm not.	Complete
26	NOT Hispanic or Latino	White	Female	Yes	Wayne State University School of Medicine	Fourth Year	Psychiatry	Not Vaccinated	No- was not offered the vaccine	5	COVID-19 IgM/IgG antibody test directed toward the spike protein	Muscle and joint pain	Patients that have had an immediate allergic reaction to a prior dose of the COVID-19 vaccine	TRUE	FALSE	I would recommend it	I would make it mandatory	I would make it mandatory	3	Very willing	Safe The disease is far worse than any side effects	Complete
26	NOT Hispanic or Latino	White	Female	Yes	Wayne State University School of Medicine	Fourth Year	Psychiatry	Not Vaccinated	No- was not offered the vaccine	5	COVID-19 IgM/IgG antibody test directed toward the spike protein	Muscle and joint pain	Patients that have had an immediate allergic reaction to a prior dose of the COVID-19 vaccine	TRUE	FALSE	I would recommend it	I would make it mandatory	I would make it mandatory	3	Very willing	Safe The disease is far worse than any side effects	Complete
23	NOT Hispanic or Latino	White	Female	Yes	University of Kansas School of Medicine	First Year	Family Practice	Vaccinated	Yes- voluntarily	5	COVID-19 IgM/IgG antibody test directed toward the spike protein	Muscle and joint pain	Patients that have had an immediate allergic reaction to a prior dose of the COVID-19 vaccine	TRUE	FALSE	I would recommend it	I would make it mandatory	I would make it mandatory	2	Very willing	Safety Keeping patients safe Encouraging others to receive the vaccine	Complete
25	NOT Hispanic or Latino	Black or African American	Male	Yes	University of Florida College of Medicine	Fourth Year	Anesthesia	Vaccinated	Yes- voluntarily	4	COVID-19 IgM/IgG antibody test directed toward the spike protein	Muscle and joint pain	Patients with suppressed immune systems	TRUE	FALSE	I would recommend it	I would make it mandatory	I would make it mandatory	2	Willing	Safety and efficacy	Complete
25	NOT Hispanic or Latino	White	Female	Yes	Lewis Katz School of Medicine at Temple University	First Year	Family Practice	Vaccinated	Yes- voluntarily	5	COVID-19 IgM/IgG antibody test directed toward the spike protein	Muscle and joint pain	Patients that have had an immediate allergic reaction to a prior dose of the COVID-19 vaccine	TRUE	FALSE	I would recommend it	I would recommend it	I would make it mandatory	3	Very willing	Safety and efficacy demonstrated in clinical trials	Complete
27	NOT Hispanic or Latino	White	Male	Yes	East Tennessee State University James H. Quillen College of Medicine	Fourth Year	Pediatric Intensivist	Vaccinated	Yes- voluntarily	5	COVID-19 IgM/IgG antibody test directed toward the spike protein	Muscle and joint pain	Patients that have had an immediate allergic reaction to a prior dose of the COVID-19 vaccine	TRUE	FALSE	I would recommend it	I would make it mandatory	I would recommend it	2	Very willing	Safety data was overwhelmingly in favor of the vaccine being safe from Phase 1-3 trials and I was not eligible for a vaccine until several million doses had been administered, at which time for previous vaccines in which major adverse events were identified, these events were identified within several million administered doses	Complete
25	NOT Hispanic or Latino	White	Female	Yes	Lewis Katz School of Medicine at Temple University	Second Year	Infectious Disease	Vaccinated	Yes- voluntarily	4	COVID-19 IgM/IgG antibody test directed toward the spike protein	Muscle and joint pain	Pregnant patients	TRUE	FALSE	I would recommend it	I would recommend it	I would make it mandatory	3	Very willing	Safety data, wanting to contribute to the safety of others	Complete
Prefer Not To Say	NOT Hispanic or Latino	White	Female	Yes	Wayne State University School of Medicine	Third year	Family Practice	Vaccinated	Yes- voluntarily	5	COVID-19 IgM/IgG antibody test directed toward the spike protein	Muscle and joint pain	Patients that have had an immediate allergic reaction to a prior dose of the COVID-19 vaccine	TRUE	FALSE	I would recommend it	I would make it mandatory	I would make it mandatory	2	Very willing	Safety for myself and family and patients	Complete
27	NOT Hispanic or Latino	White	Female	Yes	University of South Carolina School of Medicine	Second Year	Anesthesia	Vaccinated	Yes- voluntarily	5	COVID-19 IgM/IgG antibody test directed toward the spike protein	Muscle and joint pain	Patients that have had an immediate allergic reaction to a prior dose of the COVID-19 vaccine	TRUE	FALSE	I would recommend it	I would make it mandatory	I would make it mandatory	2	Very willing	Safety for myself and my family; safety for future patients (soon to be M3); the cost (free); the ease of administration; the accessibility; the thought of the pandemic ending sooner rather than later	Complete
28	NOT Hispanic or Latino	White	Female	Yes	University of Kansas School of Medicine	Third year	Emergency Medicine	Vaccinated	Yes- voluntarily	5	COVID-19 IgM/IgG antibody test directed toward the spike protein	Muscle and joint pain	Patients that have had an immediate allergic reaction to a prior dose of the COVID-19 vaccine	TRUE	FALSE	I would recommend it	I would recommend it	I would make it mandatory	2	Very willing	safety for myself and others role modeling for the community ending the pandemic trust in science and data	Complete
25	NOT Hispanic or Latino	White	Female	Yes	University of Kansas School of Medicine	Third year	Infectious Disease	Vaccinated	Yes- voluntarily	5	COVID-19 IgM/IgG antibody test directed toward the spike protein	Muscle and joint pain	Patients that have had an immediate allergic reaction to a prior dose of the COVID-19 vaccine	TRUE	FALSE	I would recommend it	I would recommend it	I would make it mandatory	3	Very willing	Safety for myself, family, patients, community	Complete
Prefer Not To Say	NOT Hispanic or Latino	White	Female	Yes	University of Pikeville Kentucky College of Osteopathic Medicine (UP-KYCOM)	Fellowship year between three and four	Physical Medicine	Vaccinated	Yes- voluntarily	5	COVID-19 IgM/IgG antibody test directed toward the spike protein	Muscle and joint pain	Patients that have had an immediate allergic reaction to a prior dose of the COVID-19 vaccine	TRUE	FALSE	I would recommend it	I would make it mandatory	I would make it mandatory	2	Very willing	Safety for the patients I see, the students I teach, and the attending a I work with who have suppressed immune systems. Safety for my family, that I am less likely to bring this home to them as well.	Complete
24	NOT Hispanic or Latino	White	Female	Yes	Indiana University School of Medicine	First Year	Infectious Disease	Vaccinated	Yes- voluntarily	5	COVID-19 IgM/IgG antibody test directed toward the spike protein	Muscle and joint pain	Patients that have had an immediate allergic reaction to a prior dose of the COVID-19 vaccine	TRUE	FALSE	I would recommend it	I would make it mandatory	I would make it mandatory	3	Very willing	Safety information from clinical trials	Complete
27	Prefer Not To Say	Prefer Not To Say	Female	Yes	University of Pittsburgh School of Medicine	Fourth Year	Obstetrics & Gynecology	Vaccinated	Yes- voluntarily	5	COVID-19 IgM/IgG antibody test directed toward the spike protein	Muscle and joint pain	Patients that have had an immediate allergic reaction to a prior dose of the COVID-19 vaccine	TRUE	FALSE	I would recommend it	I would recommend it	I would make it mandatory	2	Very willing	Safety profile of the vaccine, effectiveness of the vaccine, risk of contracting COVID and having serious adverse outcome, risk of spreading COVID to others	Complete
25	NOT Hispanic or Latino	White	Female	Yes	University of South Carolina School of Medicine	Third year	Radiology	Vaccinated	Yes- voluntarily	5	COVID-19 IgM/IgG antibody test directed toward the spike protein	Muscle and joint pain	Patients that have had an immediate allergic reaction to a prior dose of the COVID-19 vaccine	TRUE	FALSE	I would recommend it	I would make it mandatory	I would make it mandatory	2	Very willing	safety, efficacy	Complete
27	NOT Hispanic or Latino	White	Female	Yes	Tufts University School of Medicine	Fourth Year	Emergency Medicine	Vaccinated	Yes- voluntarily	5	COVID-19 IgM/IgG antibody test directed toward the spike protein	Muscle and joint pain	Patients that have had an immediate allergic reaction to a prior dose of the COVID-19 vaccine	TRUE	FALSE	I would recommend it	I would recommend it	I would make it mandatory	2	Very willing	Safety, efficacy	Complete
24	NOT Hispanic or Latino	White	Female	Yes	New York Medical College	First Year	Anesthesia	Not Vaccinated	Yes- voluntarily	5	COVID-19 IgM/IgG antibody test directed toward the spike protein	Muscle and joint pain	Patients that have had an immediate allergic reaction to a prior dose of the COVID-19 vaccine	TRUE	FALSE	I would recommend it	I would recommend it	I would make it mandatory	2	Willing	School Administration Promoting vaccination and making me feel as though it was safe; It should also be noted my knowledge on the vaccine may be influence by the CDC trainings I have completed in preparation to administer the vaccine	Complete
22	NOT Hispanic or Latino	White	Male	Yes	University of South Alabama College of Medicine	First Year	Pediatrics	Vaccinated	No- but will elect to receive it if offered	2	Both	Muscle and joint pain	Pregnant patients	FALSE	FALSE	I would recommend it	I would make it mandatory	I would make it mandatory	1	Very willing	Science	Complete
25	NOT Hispanic or Latino	White	Female	Yes	Renaissance School of Medicine at Stony Brook University	Second Year	Pediatrics	Vaccinated	Yes- voluntarily	5	COVID-19 IgM/IgG antibody test directed toward the spike protein	Muscle and joint pain	Patients that have had an immediate allergic reaction to a prior dose of the COVID-19 vaccine	TRUE	FALSE	I would recommend it	I would make it mandatory	I would make it mandatory	2	Very willing	Science	Complete
26	NOT Hispanic or Latino	White	Male	Yes	Idaho College of Osteopathic Medicine (ICOM)	Third year	Pediatric Intensivist	Vaccinated	Yes- voluntarily	4	Both	Muscle and joint pain	Patients that have had an immediate allergic reaction to a prior dose of the COVID-19 vaccine	TRUE	FALSE	I would recommend it	I would make it mandatory	I would make it mandatory	2	Very willing	Science and advancement in medicine. The scientific method being used in front of the world.	Complete
31	NOT Hispanic or Latino	White	Male	Yes	University of Pikeville Kentucky College of Osteopathic Medicine (UP-KYCOM)	Fourth Year	Radiation Oncology	Vaccinated	Yes- voluntarily	5	COVID-19 IgM/IgG antibody test directed toward the spike protein	Muscle and joint pain	Patients that have had an immediate allergic reaction to a prior dose of the COVID-19 vaccine	TRUE	FALSE	I would recommend it	I would make it mandatory	I would recommend it	3	Very willing	science rigor, clinical trials, and large sample size	Complete
26	NOT Hispanic or Latino	Middle Eastern	Female	Yes	University of Utah School of Medicine	Third year	Internal Medicine	Vaccinated	Yes- voluntarily	5	COVID-19 IgM/IgG antibody test directed toward the spike protein	Muscle and joint pain	Patients that have had an immediate allergic reaction to a prior dose of the COVID-19 vaccine	TRUE	FALSE	I would recommend it	I would recommend it	I would recommend it	1	Very willing	Science!	Complete
24	NOT Hispanic or Latino	White	Female	Yes	University of Kansas School of Medicine	First Year	Gastroenterology	Vaccinated	Yes- voluntarily	5	COVID-19 IgM/IgG antibody test directed toward the spike protein	Muscle and joint pain	Patients that have had an immediate allergic reaction to a prior dose of the COVID-19 vaccine	TRUE	FALSE	I would recommend it	I would recommend it	I would make it mandatory	2	Very willing	Science. Data.	Complete
25	NOT Hispanic or Latino	White	Male	Yes	Marian University College of Osteopathic Medicine (MU-COM)	Fourth Year	Internal Medicine	Vaccinated	Yes- voluntarily	4	COVID-19 IgM/IgG antibody test directed toward the spike protein	Muscle and joint pain	Pregnant patients	TRUE	FALSE	I would recommend it	I would recommend it	I would recommend it	2	Very willing	Scientific evidence for efficacy with safe short-term side effects.	Complete
26	NOT Hispanic or Latino	White	Male	Yes	Ohio University Heritage College of Osteopathic Medicine (OU-HCOM)	Fourth Year	Family Practice	Vaccinated	Yes- voluntarily	4	COVID-19 nucleic acid amplification or antigen test	Muscle and joint pain	Patients that have had an immediate allergic reaction to a prior dose of the COVID-19 vaccine	TRUE	FALSE	I would recommend it	I would recommend it	I would make it mandatory	2	Willing	Seeing an unnecessary amount of morbidity/mortality and realizing not accepting the opportunity to reduce that would be ignorant.	Complete
23	Hispanic or Latino	White	Female	Yes	University of Kansas School of Medicine	Second Year	Family Practice	Vaccinated	Yes- voluntarily	5	COVID-19 IgM/IgG antibody test directed toward the spike protein	Muscle and joint pain	Patients that have had an immediate allergic reaction to a prior dose of the COVID-19 vaccine	TRUE	FALSE	I would recommend it	I would recommend it	I would make it mandatory	1	Willing	Seeing many doctors and healthcare workers across the US receive the COVID vaccine (social media helped)	Complete
26	NOT Hispanic or Latino	White	Female	Yes	University of South Carolina School of Medicine	Fourth Year	Family Practice	Vaccinated	Yes- voluntarily	4	COVID-19 IgM/IgG antibody test directed toward the spike protein	Muscle and joint pain	Pregnant patients	TRUE	FALSE	I would recommend it	I would recommend it	I would make it mandatory	2	Very willing	Seeing other healthcare personnel get it, seeing hospitals in other parts of the country getting overwhelmed, and excellent clinical trial results all made me more willing to get the vaccine even though I was hesitant when the vaccine was initially being developed.	Complete
25	NOT Hispanic or Latino	White	Female	Yes	University of North Texas Health Science Center Texas College of Osteopathic Medicine (UNTHSC/TCOM)	Second Year	Emergency Medicine	Vaccinated	Yes- voluntarily	5	COVID-19 IgM/IgG antibody test directed toward the spike protein	Muscle and joint pain	Patients that have had an immediate allergic reaction to a prior dose of the COVID-19 vaccine	TRUE	FALSE	I would recommend it	I would make it mandatory	I would make it mandatory	3	Very willing	Seeing other healthcare workers get it, reading the data and scientific literature myself, understanding the risks associated vs. the risk of getting Covid	Complete
29	NOT Hispanic or Latino	White	Female	Yes	University of South Carolina School of Medicine	Fourth Year	Neurology	Vaccinated	Yes- voluntarily	5	COVID-19 IgM/IgG antibody test directed toward the spike protein	Muscle and joint pain	Patients that have had an immediate allergic reaction to a prior dose of the COVID-19 vaccine	TRUE	FALSE	I would recommend it	I would recommend it	I would make it mandatory	2	Very willing	Seeing other healthcare workers getting it.	Complete
26	NOT Hispanic or Latino	White	Female	Yes	New York Medical College	Third year	Internal Medicine	Vaccinated	Yes- voluntarily	5	COVID-19 IgM/IgG antibody test directed toward the spike protein	Muscle and joint pain	Patients that have had an immediate allergic reaction to a prior dose of the COVID-19 vaccine	TRUE	FALSE	I would recommend it	I would make it mandatory	I would make it mandatory	2	Willing	Seeing other respected physicians receive the vaccine, reading studies about the vaccine, realizing that the side effects from Covid are longer lasting than side effects from a vaccine	Complete
27	NOT Hispanic or Latino	Asian	Female	Yes	New York Institute of Technology College of Osteopathic Medicine (NYITCOM)	Fourth Year	Internal Medicine	Vaccinated	Yes- voluntarily	5	COVID-19 IgM/IgG antibody test directed toward the spike protein	Muscle and joint pain	Patients that have had an immediate allergic reaction to a prior dose of the COVID-19 vaccine	TRUE	FALSE	I would recommend it	I would make it mandatory	I would make it mandatory	1	Very willing	Seeing people die of COVID	Complete
28	NOT Hispanic or Latino	Asian	Female	Yes	Marian University College of Osteopathic Medicine (MU-COM)	Third year	Psychiatry	Vaccinated	Yes- voluntarily	5	COVID-19 IgM/IgG antibody test directed toward the spike protein	Muscle and joint pain	Patients that have had an immediate allergic reaction to a prior dose of the COVID-19 vaccine	TRUE	FALSE	I would recommend it	I would make it mandatory	I would make it mandatory	2	Very willing	seeing post-COVID patients (and how much they are still struggling months after testing positive), trusting science and the scientific method, wanting to do my part to decrease the spread of COVID, wanting to feel less stressed about being in a clinical setting.	Complete
24	NOT Hispanic or Latino	Asian	Female	Yes	California University of Science and Medicine School of Medicine	First Year	Pediatrics	Vaccinated	No- but will elect to receive it if offered	5	COVID-19 IgM/IgG antibody test directed toward the spike protein	Muscle and joint pain	Patients that have had an immediate allergic reaction to a prior dose of the COVID-19 vaccine	TRUE	FALSE	I would recommend it	I would make it mandatory	I would make it mandatory	2	Very willing	Seeing the data on its efficacy, as well as seeing trusted figures in healthcare post about receiving it on social media, both made me more motivated to get the vaccine when offered (though I was already planning on it).	Complete
26	NOT Hispanic or Latino	White	Female	Yes	Marian University College of Osteopathic Medicine (MU-COM)	Fourth Year	Family Practice	Vaccinated	Yes- voluntarily	5	COVID-19 IgM/IgG antibody test directed toward the spike protein	Muscle and joint pain	Patients that have had an immediate allergic reaction to a prior dose of the COVID-19 vaccine	TRUE	FALSE	I would recommend it	I would recommend it	I would make it mandatory	3	Very willing	Seeing very sick, hospitalized COVID patients and those with "long hauler" symptoms.	Complete
32	NOT Hispanic or Latino	White	Female	Yes	University of Kansas School of Medicine	Second Year	Infectious Disease	Vaccinated	Yes- voluntarily	5	COVID-19 IgM/IgG antibody test directed toward the spike protein	Muscle and joint pain	Patients that have had an immediate allergic reaction to a prior dose of the COVID-19 vaccine	TRUE	FALSE	I would recommend it	I would make it mandatory	I would make it mandatory	2	Very willing	Setting an example for those who ask me questions/the community, being protected in a clinical environment, helping contribute towards ending the pandemic in whatever way I can, strong belief in science and medicine, mentors had already received vaccine such as an ID doc I highly respect, really miss hugging other people (lol)	Complete
27	NOT Hispanic or Latino	White	Female	Yes	University of Florida College of Medicine	First Year	Pathology: Surgical & Anatomic	Vaccinated	No- but will elect to receive it if offered	5	COVID-19 IgM/IgG antibody test directed toward the spike protein	Muscle and joint pain	Patients that have had an immediate allergic reaction to a prior dose of the COVID-19 vaccine	TRUE	FALSE	I would recommend it	I would recommend it	I would recommend it	1	Willing	Several comorbidities that put me at higher risk of complications makes me want to get it more	Complete
26	NOT Hispanic or Latino	White	Female	Yes	University of South Carolina School of Medicine	Fourth Year	Pathology: Surgical & Anatomic	Vaccinated	Yes- voluntarily	5	COVID-19 IgM/IgG antibody test directed toward the spike protein	Muscle and joint pain	Patients that have had an immediate allergic reaction to a prior dose of the COVID-19 vaccine	TRUE	FALSE	I would recommend it	I would make it mandatory	I would make it mandatory	2	Very willing	Several immunologist and researchers breaking down the vaccine on YouTube and social media has been helpful for creating a simple explanation for friends and patients.	Complete
24	NOT Hispanic or Latino	White	Female	Yes	Idaho College of Osteopathic Medicine (ICOM)	First Year	Internal Medicine	Vaccinated	Yes- voluntarily	5	COVID-19 IgM/IgG antibody test directed toward the spike protein	Muscle and joint pain	Patients that have had an immediate allergic reaction to a prior dose of the COVID-19 vaccine	TRUE	FALSE	I would recommend it	I would make it mandatory	I would make it mandatory	2	Very willing	Should I be prioritized over others?	Complete
25	NOT Hispanic or Latino	Asian	Male	Yes	University of Kansas School of Medicine	Fourth Year	Hematology/Oncology	Vaccinated	Yes- voluntarily	4	COVID-19 IgM/IgG antibody test directed toward the spike protein	Muscle and joint pain	Pregnant patients	TRUE	FALSE	I would recommend it	I would make it mandatory	I would make it mandatory	2	Very willing	Side effect profile from testimonials of people who received second dose of vaccine sounded burdensome. This did not deter me, however it was on my mind before, during and after my vaccination.	Complete
24	NOT Hispanic or Latino	White	Male	Yes	New York Institute of Technology College of Osteopathic Medicine at Arkansas State (NYITCOM)	First Year	General Surgery	Vaccinated	Yes- voluntarily	5	COVID-19 IgM/IgG antibody test directed toward the spike protein	Muscle and joint pain	Patients that have had an immediate allergic reaction to a prior dose of the COVID-19 vaccine	TRUE	FALSE	I would recommend it	I would recommend it	I would recommend it	2	Very willing	Side effects and efficacy	Complete
31	NOT Hispanic or Latino	White	Female	Yes	Tufts University School of Medicine	Third year	Hospitalist	Vaccinated	Yes- voluntarily	5	COVID-19 IgM/IgG antibody test directed toward the spike protein	Muscle and joint pain	Patients that have had an immediate allergic reaction to a prior dose of the COVID-19 vaccine	TRUE	FALSE	I would recommend it	I would recommend it	I would make it mandatory	2	Very willing	Significant exposure to covid at the hospital and concerns about long term side effects of covid19 infection	Complete
26	NOT Hispanic or Latino	White	Female	Yes	Indiana University School of Medicine	Third year	Emergency Medicine	Vaccinated	Yes- voluntarily	5	COVID-19 IgM/IgG antibody test directed toward the spike protein	Muscle and joint pain	Patients that have had an immediate allergic reaction to a prior dose of the COVID-19 vaccine	TRUE	FALSE	I would recommend it	I would recommend it	I would make it mandatory	3	Willing	Simple process at my school, protecting myself and my family, being more comfortable in public	Complete
26	NOT Hispanic or Latino	White	Female	Yes	Indiana University School of Medicine	Third year	Emergency Medicine	Vaccinated	Yes- voluntarily	5	COVID-19 IgM/IgG antibody test directed toward the spike protein	Muscle and joint pain	Patients that have had an immediate allergic reaction to a prior dose of the COVID-19 vaccine	TRUE	FALSE	I would recommend it	I would recommend it	I would make it mandatory	3	Willing	Simple process at my school, protecting myself and my family, being more comfortable in public	Complete
26	Hispanic or Latino	Prefer Not To Say	Male	Yes	University of Wisconsin School of Medicine and Public Health	First Year	Internal Medicine	Vaccinated	Yes- voluntarily	5	COVID-19 IgM/IgG antibody test directed toward the spike protein	Muscle and joint pain	Patients that have had an immediate allergic reaction to a prior dose of the COVID-19 vaccine	TRUE	FALSE	I would recommend it	I would recommend it	I would make it mandatory	2	Very willing	Since I have clinical exposure to patients I thought it would be best for both myself and those I interacted with to get the vaccine (while still performing adequate safety precautions such as masks and physically distance when possible).	Complete
24	NOT Hispanic or Latino	White	Female	Yes	University of Florida College of Medicine	Third year	Dermatology	Vaccinated	No- but will elect to receive it if offered	5	COVID-19 IgM/IgG antibody test directed toward the spike protein	Muscle and joint pain	Patients that have had an immediate allergic reaction to a prior dose of the COVID-19 vaccine	TRUE	FALSE	I would recommend it	I would recommend it	I would make it mandatory	2	Indifferent	Since I previously had COVID, I was not offered the vaccine initially. Now that it is being offered to me, my school no longer has enough supplies and is not offering first doses anymore.	Complete
29	NOT Hispanic or Latino	White	Male	Yes	University of Pikeville Kentucky College of Osteopathic Medicine (UP-KYCOM)	Fourth Year	Pathology: Surgical & Anatomic	Vaccinated	Yes- voluntarily	5	COVID-19 IgM/IgG antibody test directed toward the spike protein	Muscle and joint pain	Patients that have had an immediate allergic reaction to a prior dose of the COVID-19 vaccine	TRUE	FALSE	I would recommend it	I would recommend it	I would recommend it	2	Willing	So my rotation sites wouldn't worry so much So I didn't worry about accidentally killing people/patients	Complete
25	NOT Hispanic or Latino	White	Male	Yes	Marian University College of Osteopathic Medicine (MU-COM)	First Year	Family Practice	Vaccinated	Yes- voluntarily	5	COVID-19 IgM/IgG antibody test directed toward the spike protein	Muscle and joint pain	Patients that have had an immediate allergic reaction to a prior dose of the COVID-19 vaccine	TRUE	FALSE	I would recommend it	I would recommend it	I would recommend it	3	Willing	Some of my family members came out very much against the vaccine. So I had to do my research to figure out what I believed and what position I would take--which ended up being in favor of receiving the vaccine based on the data.	Complete
26	NOT Hispanic or Latino	White, Asian	Female	Yes	Tufts University School of Medicine	Third year	Obstetrics & Gynecology	Vaccinated	Yes- voluntarily	5	COVID-19 IgM/IgG antibody test directed toward the spike protein	Muscle and joint pain	Patients that have had an immediate allergic reaction to a prior dose of the COVID-19 vaccine	TRUE	FALSE	I would recommend it	I would make it mandatory	I would make it mandatory	2	Very willing	Spend time in high risk environment (hospital), live with high risk people. Need to reach herd immunity	Complete
28	NOT Hispanic or Latino	White	Male	Yes	Marian University College of Osteopathic Medicine (MU-COM)	Second Year	Psychiatry	Vaccinated	No- but will elect to receive it if offered	5	COVID-19 IgM/IgG antibody test directed toward the spike protein	Muscle and joint pain	Patients that have had an immediate allergic reaction to a prior dose of the COVID-19 vaccine	TRUE	FALSE	I would recommend it	I would recommend it	I would recommend it	2	Willing	Starting clinicals in July	Complete
24	Prefer Not To Say	Prefer Not To Say	Prefer not to say	Yes	University of Pikeville Kentucky College of Osteopathic Medicine (UP-KYCOM)	First Year	Family Practice	Vaccinated	No- was not offered the vaccine	4	COVID-19 IgM/IgG antibody test directed toward the spike protein	Infertility or miscarriage	Patients that have had an immediate allergic reaction to a prior dose of the COVID-19 vaccine	TRUE	FALSE	I would recommend it	I would recommend it	I would recommend it	2	Reluctant	Still very many unknowns	Complete
23	NOT Hispanic or Latino	White	Female	Yes	Virginia Tech Carilion School of Medicine	First Year	Obstetrics & Gynecology	Vaccinated	Yes- voluntarily	5	COVID-19 IgM/IgG antibody test directed toward the spike protein	Muscle and joint pain	Patients that have had an immediate allergic reaction to a prior dose of the COVID-19 vaccine	TRUE	FALSE	I would recommend it	I would recommend it	I would make it mandatory	2	Very willing	Stress about getting COVID and unknowingly spreading it to others. I'm low-risk for adverse effects from COVID but want to protect those around me who are not.	Complete
23	NOT Hispanic or Latino	White	Male	Yes	University of Kansas School of Medicine	First Year	Orthopedics	Vaccinated	Yes- voluntarily	5	COVID-19 IgM/IgG antibody test directed toward the spike protein	Muscle and joint pain	Patients that have had an immediate allergic reaction to a prior dose of the COVID-19 vaccine	TRUE	FALSE	I would recommend it	I would recommend it	I would not recommend it	3	Very willing	Strong desire for life to return to normal and optimize my medical training. Limited in person activities can severely hinder this generation of upcoming physicians if there is live learning lost	Complete
26	NOT Hispanic or Latino	White	Female	Yes	Idaho College of Osteopathic Medicine (ICOM)	First Year	Emergency Medicine	Vaccinated	Yes- voluntarily	5	COVID-19 IgM/IgG antibody test directed toward the spike protein	Muscle and joint pain	Patients that have had an immediate allergic reaction to a prior dose of the COVID-19 vaccine	TRUE	FALSE	I would recommend it	I would make it mandatory	I would make it mandatory	2	Very willing	Strong science background	Complete
26	NOT Hispanic or Latino	White	Male	Yes	Marian University College of Osteopathic Medicine (MU-COM)	Third year	Cardiology	Vaccinated	Yes- voluntarily	4	COVID-19 IgM/IgG antibody test directed toward the spike protein	Muscle and joint pain	Pregnant patients	TRUE	FALSE	I would recommend it	I would recommend it	I would recommend it	2	Very willing	Studies showed it is safe and effective, so I was vaccinated as soon as I could be.	Complete
25	NOT Hispanic or Latino	White	Female	Yes	Tufts University School of Medicine	First Year	Orthopedics	Vaccinated	No- but will elect to receive it if offered	5	COVID-19 IgM/IgG antibody test directed toward the spike protein	Muscle and joint pain	Patients that have had an immediate allergic reaction to a prior dose of the COVID-19 vaccine	TRUE	FALSE	I would recommend it	I would recommend it	I would make it mandatory	2	Willing	Supply at the medical center associated with my school	Complete
25	NOT Hispanic or Latino	White	Female	Yes	University of Pikeville Kentucky College of Osteopathic Medicine (UP-KYCOM)	Third year	Psychiatry	Vaccinated	Yes- voluntarily	5	COVID-19 IgM/IgG antibody test directed toward the spike protein	Muscle and joint pain	Patients that have had an immediate allergic reaction to a prior dose of the COVID-19 vaccine	TRUE	FALSE	I would recommend it	I would make it mandatory	I would make it mandatory	2	Willing	Support of the vaccine from the scientific community, very few negative outcomes	Complete
28	NOT Hispanic or Latino	Prefer Not To Say	Female	Yes	New York Institute of Technology College of Osteopathic Medicine (NYITCOM)	Second Year	Pediatric Intensivist	Vaccinated	Yes- voluntarily	4	COVID-19 IgM/IgG antibody test directed toward the spike protein	Muscle and joint pain	Patients with suppressed immune systems	TRUE	FALSE	I would recommend it	I would recommend it	I would make it mandatory	2	Very willing	Talking with knowledgeable faculty/experts and doing research of my own	Complete
28	Hispanic or Latino	White	Male	Yes	University of Colorado School of Medicine	Fourth Year	Internal Medicine	Vaccinated	Yes- voluntarily	5	COVID-19 IgM/IgG antibody test directed toward the spike protein	Muscle and joint pain	Patients that have had an immediate allergic reaction to a prior dose of the COVID-19 vaccine	TRUE	FALSE	I would recommend it	I would make it mandatory	I would make it mandatory	2	Very willing	That it was not fairly distributed to communities that are hardest hit (low SES, latino, and black communities) and entire countries make me less likely to take it	Complete
27	NOT Hispanic or Latino	White	Male	Yes	New York Institute of Technology College of Osteopathic Medicine (NYITCOM)	Fourth Year	Dermatology	Vaccinated	Yes- voluntarily	4	Neither	Muscle and joint pain	Patients that have had an immediate allergic reaction to a prior dose of the COVID-19 vaccine	TRUE	FALSE	I would recommend it	I would recommend it	I would make it mandatory	3	Very willing	The benefits of protecting my family from my possible exposure to the disease far outweighed the negatives of the shot.	Complete
28	NOT Hispanic or Latino	White	Male	Yes	Western University of Health Sciences College of Osteopathic Medicine of the Pacific (WesternU/COMP)	First Year	Neurology	Vaccinated	No- but will elect to receive it if offered	3	COVID-19 nucleic acid amplification or antigen test	Muscle and joint pain	Patients with suppressed immune systems	TRUE	FALSE	I would recommend it	I would make it mandatory	I would make it mandatory	1	Very willing	The correlation between increasing distribution of the COVID-19 vaccine and the marked decrease in active COCVID-19 infections across the country has been a strong determinate of my acceptability.	Complete
26	NOT Hispanic or Latino	White	Male	Yes	Renaissance School of Medicine at Stony Brook University	Third year	Emergency Medicine	Vaccinated	Yes- voluntarily	5	COVID-19 IgM/IgG antibody test directed toward the spike protein	Muscle and joint pain	Patients that have had an immediate allergic reaction to a prior dose of the COVID-19 vaccine	TRUE	FALSE	I would recommend it	I would make it mandatory	I would make it mandatory	2	Very willing	The desire to yeet this virus out of existence	Complete
25	NOT Hispanic or Latino	White	Female	Yes	New York Medical College	Third year	Hematology/Oncology	Vaccinated	Yes- voluntarily	4	COVID-19 IgM/IgG antibody test directed toward the spike protein	Muscle and joint pain	Patients that have had an immediate allergic reaction to a prior dose of the COVID-19 vaccine	FALSE	FALSE	I would recommend it	I would recommend it	I would recommend it	3	Very willing	The evidence and the science behind it. The technology behind the vaccine and the vehicle through which the viral protein is being distributed has been studied for >10 years.	Complete
26	NOT Hispanic or Latino	White	Female	Yes	Brody School of Medicine at East Carolina University	Fourth Year	Emergency Medicine	Vaccinated	Yes- voluntarily	5	COVID-19 IgM/IgG antibody test directed toward the spike protein	Muscle and joint pain	Patients that have had an immediate allergic reaction to a prior dose of the COVID-19 vaccine	TRUE	FALSE	I would recommend it	I would make it mandatory	I would make it mandatory	2	Willing	The fact I'd already had covid previously made me want to be even more certain I was protected again re-infection	Complete
25	NOT Hispanic or Latino	White	Female	Yes	University of South Carolina School of Medicine Greenville	Fourth Year	Family Practice	Vaccinated	Yes- voluntarily	5	COVID-19 IgM/IgG antibody test directed toward the spike protein	Muscle and joint pain	Patients that have had an immediate allergic reaction to a prior dose of the COVID-19 vaccine	TRUE	FALSE	I would recommend it	I would recommend it	I would recommend it	2	Willing	The fact that it is a new vaccine that had not been utilized prior to this year means that it is not possible to yet have long-term data on adverse effects, and this was and is my only hesitation about the vaccine. I feel that is the main risk involved with getting it at this time, but feel that the risk is worth the potential benefit that comes from the vaccine.	Complete
25	NOT Hispanic or Latino	White	Female	Yes	California University of Science and Medicine School of Medicine	Second Year	Pediatrics	Vaccinated	No- was not offered the vaccine	5	COVID-19 IgM/IgG antibody test directed toward the spike protein	Muscle and joint pain	Patients that have had an immediate allergic reaction to a prior dose of the COVID-19 vaccine	TRUE	FALSE	I would recommend it	I would recommend it	I would recommend it	2	Reluctant	The fact that it's new and not tested for a very long time makes me apprehensive. If I have to get it I would, and I am not *against* the vaccine - I'm just waiting until we see a little more of the effects.	Complete
28	NOT Hispanic or Latino	White	Male	Yes	University of Iowa Roy J. and Lucille A. Carver College of Medicine	Fourth Year	Anesthesia	Vaccinated	Yes- voluntarily	5	COVID-19 IgM/IgG antibody test directed toward the spike protein	Muscle and joint pain	Patients that have had an immediate allergic reaction to a prior dose of the COVID-19 vaccine	TRUE	FALSE	I would recommend it	I would make it mandatory	I would make it mandatory	2	Very willing	The fact that science is real.	Complete
26	NOT Hispanic or Latino	White	Male	Yes	University of South Alabama College of Medicine	Fourth Year	Orthopedics	Vaccinated	Yes- voluntarily	5	COVID-19 IgM/IgG antibody test directed toward the spike protein	Muscle and joint pain	Patients that have had an immediate allergic reaction to a prior dose of the COVID-19 vaccine	TRUE	FALSE	I would recommend it	I would recommend it	I would recommend it	2	Very willing	The fact that vaccines are proven to help.	Complete
25	NOT Hispanic or Latino	White	Female	Yes	Marian University College of Osteopathic Medicine (MU-COM)	First Year	Pediatrics	Vaccinated	Yes- voluntarily	5	COVID-19 IgM/IgG antibody test directed toward the spike protein	Muscle and joint pain	Patients that have had an immediate allergic reaction to a prior dose of the COVID-19 vaccine	TRUE	FALSE	I would recommend it	I would make it mandatory	I would make it mandatory	2	Very willing	The health of others	Complete
25	NOT Hispanic or Latino	White	Female	Yes	Marian University College of Osteopathic Medicine (MU-COM)	First Year	Pediatrics	Vaccinated	Yes- voluntarily	5	COVID-19 IgM/IgG antibody test directed toward the spike protein	Muscle and joint pain	Patients that have had an immediate allergic reaction to a prior dose of the COVID-19 vaccine	TRUE	FALSE	I would recommend it	I would make it mandatory	I would make it mandatory	2	Very willing	The health of others	Complete
26	NOT Hispanic or Latino	Asian	Female	Yes	Harvard Medical School	Fourth Year	Obstetrics & Gynecology	Vaccinated	Yes- voluntarily	4	COVID-19 IgM/IgG antibody test directed toward the spike protein	Muscle and joint pain	Patients with suppressed immune systems	TRUE	FALSE	I would recommend it	I would recommend it	I would make it mandatory	2	Very willing	The information from the trials was very helpful and I'm glad it was easily accessible! This was an easy decision for me.	Complete
22	NOT Hispanic or Latino	White	Female	Yes	University of Kentucky College of Medicine	First Year	Anesthesia	Vaccinated	Yes- voluntarily	5	COVID-19 IgM/IgG antibody test directed toward the spike protein	Muscle and joint pain	Patients that have had an immediate allergic reaction to a prior dose of the COVID-19 vaccine	TRUE	FALSE	I would recommend it	I would make it mandatory	I would make it mandatory	3	Very willing	The large scale trials with great results encouraged me to get the vaccine.	Complete
29	NOT Hispanic or Latino	Asian	Male	Yes	Wayne State University School of Medicine	Third year	Radiology	Vaccinated	Yes- voluntarily	4	COVID-19 IgM/IgG antibody test directed toward the spike protein	Muscle and joint pain	Patients with suppressed immune systems	TRUE	FALSE	I would recommend it	I would recommend it	I would make it mandatory	2	Very willing	The likelihood of me be hospitalized, dying, or becoming severely sick from Covid-19 is low given my age, risk factors, and co-morbidities or lack thereof. Therefore, my decision to receive the Covid-19 was primarily based on mitigating the spread of the virus to others. Currently, there isn't research indicating that vaccination will necessarily stop asymptomatic spread, but an asymptomatic pers…	Complete
26	NOT Hispanic or Latino	White	Female	Yes	VCU School of Medicine, Medical College of Virginia Health Sciences Division	Third year	Internal Medicine	Vaccinated	Yes- voluntarily	4	COVID-19 IgM/IgG antibody test directed toward the spike protein	Muscle and joint pain	Patients that have had an immediate allergic reaction to a prior dose of the COVID-19 vaccine	TRUE	TRUE	I would recommend it	I would make it mandatory	I would make it mandatory	2	Very willing	The mRNA technology is very safe and has been studied for decades. The alternative (being infected with Covid-19) is worse than the vaccine.	Complete
23	NOT Hispanic or Latino	White	Female	Yes	Stanford University School of Medicine	First Year	Cardiovascular Surgery	Vaccinated	Yes- voluntarily	5	COVID-19 IgM/IgG antibody test directed toward the spike protein	Muscle and joint pain	Patients that have had an immediate allergic reaction to a prior dose of the COVID-19 vaccine	TRUE	FALSE	I would recommend it	I would recommend it	I would recommend it	3	Willing	The only thing I was concerned about are possible long-term side effects of the vaccine (although knowing the biochemistry behind the vaccine efficacy, I highly doubt there will be any long-term side effects), but I equally know that we also have a poor understanding of the long-term side effects of COVID-19.	Complete
29	NOT Hispanic or Latino	White	Male	Yes	Marian University College of Osteopathic Medicine (MU-COM)	Fourth Year	Radiology	Vaccinated	Yes- voluntarily	5	COVID-19 IgM/IgG antibody test directed toward the spike protein	Muscle and joint pain	Patients that have had an immediate allergic reaction to a prior dose of the COVID-19 vaccine	TRUE	FALSE	I would recommend it	I would recommend it	I would not recommend it	2	Reluctant	The potential benefit of decreasing transmission risk (even though I'm not aware of evidence of that benefit). If I was not consistently encountering the elderly and vulnerable, I would not have received it.	Complete
25	NOT Hispanic or Latino	White	Male	Yes	New York Institute of Technology College of Osteopathic Medicine (NYITCOM)	Third year	Emergency Medicine	Vaccinated	Yes- voluntarily	4	COVID-19 IgM/IgG antibody test directed toward the spike protein	Muscle and joint pain	Patients with suppressed immune systems	TRUE	FALSE	I would recommend it	I would make it mandatory	I would make it mandatory	2	Very willing	The previous clinical research regarding the safety and efficacy of mRNA vaccination technology.	Complete
26	NOT Hispanic or Latino	Asian	Female	Yes	New York Medical College	First Year	Obstetrics & Gynecology	Vaccinated	No- but will elect to receive it if offered	4	COVID-19 IgM/IgG antibody test directed toward the spike protein	Muscle and joint pain	Patients with suppressed immune systems	TRUE	FALSE	I would recommend it	I would make it mandatory	I would make it mandatory	2	Very willing	The prospect of herd immunity to decrease the spread of the virus is very appealing and has excited me about getting the vaccine.	Complete
28	NOT Hispanic or Latino	White	Male	Yes	Ohio State University College of Medicine	Second Year	Family Practice	Vaccinated	No- was not offered the vaccine	4	COVID-19 IgM/IgG antibody test directed toward the spike protein	Muscle and joint pain	Patients that have had an immediate allergic reaction to a prior dose of the COVID-19 vaccine	TRUE	TRUE	I would recommend it	I would make it mandatory	I would make it mandatory	3	Very willing	The question "What class of vaccine is the COVID-19 vaccine?" doesn't have any correct answers but redcap didn't allow me to leave it blank. Subunit is closest because the mRNA codes for the spike protein, but it is a completely different vaccine type/mechanism	Complete
22	NOT Hispanic or Latino	White	Male	Yes	New York Institute of Technology College of Osteopathic Medicine (NYITCOM)	First Year	Anesthesia	Vaccinated	No- but will elect to receive it if offered	5	COVID-19 IgM/IgG antibody test directed toward the spike protein	Muscle and joint pain	Patients that have had an immediate allergic reaction to a prior dose of the COVID-19 vaccine	TRUE	FALSE	I would recommend it	I would make it mandatory	I would make it mandatory	2	Very willing	The rapid development and mention of "fast-tracking" the vaccine by President Trump gave me pause in that it was clear he was doing so for political gain and didn't know or care about the safety precautions inherent in the lengthy rollout process. But after looking into it I don't believe any meddling compromised the integrity of the trials and safety evaluation of the vaccines.	Complete
27	Hispanic or Latino	White, Black or African American	Female	Yes	New York Institute of Technology College of Osteopathic Medicine (NYITCOM)	Fourth Year	Emergency Medicine	Vaccinated	Yes- voluntarily	5	COVID-19 IgM/IgG antibody test directed toward the spike protein	Muscle and joint pain	Patients that have had an immediate allergic reaction to a prior dose of the COVID-19 vaccine	TRUE	FALSE	I would recommend it	I would make it mandatory	I would make it mandatory	2	Very willing	The research I did on the vaccine, lectures I've attended, and seeing the excitement of attendings and residents who got it before me.	Complete
28	NOT Hispanic or Latino	White	Female	Yes	Indiana University School of Medicine	MSTP student in graduate school phase	Psychiatry	Vaccinated	Yes- voluntarily	5	COVID-19 IgM/IgG antibody test directed toward the spike protein	Muscle and joint pain	Patients that have had an immediate allergic reaction to a prior dose of the COVID-19 vaccine	TRUE	FALSE	I would recommend it	I would make it mandatory	I would make it mandatory	3	Very willing	the science and the desire to be free from worry over contracting COVID	Complete
26	Hispanic or Latino	White	Female	Yes	University of Kansas School of Medicine	First Year	Internal Medicine	Vaccinated	Yes- voluntarily	5	COVID-19 IgM/IgG antibody test directed toward the spike protein	Muscle and joint pain	Patients that have had an immediate allergic reaction to a prior dose of the COVID-19 vaccine	TRUE	FALSE	I would recommend it	I would recommend it	I would make it mandatory	2	Very willing	the science behind vaccine and data from RCT about vaccine efficacy	Complete
25	NOT Hispanic or Latino	White	Female	Yes	Rocky Vista University College of Osteopathic Medicine (RVUCOM)	Third year	Psychiatry	Vaccinated	Yes- had to receive it for clinical learning	5	COVID-19 IgM/IgG antibody test directed toward the spike protein	Muscle and joint pain	Patients that have had an immediate allergic reaction to a prior dose of the COVID-19 vaccine	TRUE	FALSE	I would recommend it	I would make it mandatory	I would make it mandatory	2	Very willing	The science is there. It is safe and effective. I understand people's hesitancy as the public feels it was developed "quickly" but fails to realize we've been working on the science behind it for awhile. Education helps a lot!	Complete
25	NOT Hispanic or Latino	Asian	Male	Yes	New York Medical College	Fourth Year	Anesthesia	Vaccinated	Yes- voluntarily	5	COVID-19 IgM/IgG antibody test directed toward the spike protein	Muscle and joint pain	Patients that have had an immediate allergic reaction to a prior dose of the COVID-19 vaccine	TRUE	FALSE	I would recommend it	I would make it mandatory	I would make it mandatory	3	Very willing	The sheer size of clinical trials and the uncertainty of covid far more than the uncertainty of a mostly certain vaccine	Complete
28	NOT Hispanic or Latino	White, Asian	Female	Yes	Tufts University School of Medicine	Fourth Year	Emergency Medicine	Vaccinated	Yes- voluntarily	5	COVID-19 IgM/IgG antibody test directed toward the spike protein	Muscle and joint pain	Patients that have had an immediate allergic reaction to a prior dose of the COVID-19 vaccine	TRUE	FALSE	I would recommend it	I would make it mandatory	I would make it mandatory	2	Very willing	the side effects could not be worse than contracting COVID and potentially dying	Complete
24	NOT Hispanic or Latino	White	Male	Yes	Idaho College of Osteopathic Medicine (ICOM)	First Year	General Surgery	Vaccinated	Yes- voluntarily	4	COVID-19 nucleic acid amplification or antigen test	Muscle and joint pain	Patients that have had an immediate allergic reaction to a prior dose of the COVID-19 vaccine	TRUE	FALSE	I would recommend it	I would recommend it	I would recommend it	2	Willing	The side effects were really bad. I considered waiting to get it until it was more convienent, but I still got it as soon as possible.	Complete
23	NOT Hispanic or Latino	White	Male	Yes	University of South Carolina School of Medicine Greenville	First Year	General Surgery	Vaccinated	Yes- voluntarily	4	COVID-19 IgM/IgG antibody test directed toward the spike protein	Muscle and joint pain	Patients with suppressed immune systems	TRUE	FALSE	I would recommend it	I would make it mandatory	I would recommend it	2	Very willing	The strong possibility of protection against death/hospitalization	Complete
39	NOT Hispanic or Latino	White	Female	Yes	University of Connecticut School of Medicine	First Year	Family Practice	Vaccinated	Yes- voluntarily	4	Both	Muscle and joint pain	Patients that have had an immediate allergic reaction to a prior dose of the COVID-19 vaccine	TRUE	FALSE	I would recommend it	I would recommend it	I would make it mandatory	2	Willing	The use of mRNA vaccines is new so the full range of long term side effects is unknown. Based on the nature of the vaccine and the virus there could be impacts that are not fully known at this time.	Complete
26	NOT Hispanic or Latino	White	Male	Yes	Marian University College of Osteopathic Medicine (MU-COM)	Third year	Emergency Medicine	Vaccinated	Yes- voluntarily	5	COVID-19 IgM/IgG antibody test directed toward the spike protein	Muscle and joint pain	Patients that have had an immediate allergic reaction to a prior dose of the COVID-19 vaccine	TRUE	FALSE	I would recommend it	I would recommend it	I would make it mandatory	2	Very willing	The vaccine is virtually the only way COVID can be controlled	Complete
Prefer Not To Say	NOT Hispanic or Latino	White	Female	Yes	Idaho College of Osteopathic Medicine (ICOM)	Second Year	Internal Medicine	Vaccinated	Yes- voluntarily	5	COVID-19 IgM/IgG antibody test directed toward the spike protein	Muscle and joint pain	Patients that have had an immediate allergic reaction to a prior dose of the COVID-19 vaccine	TRUE	FALSE	I would recommend it	I would make it mandatory	I would make it mandatory	2	Very willing	There are a number of known/unknown side effects of the COVID-19 vaccine, but none of them are as alarming to me as the long term effects of a COVID-19 infection	Complete
29	NOT Hispanic or Latino	White	Male	Yes	Ohio University Heritage College of Osteopathic Medicine (OU-HCOM)	Fourth Year	Dermatology	Vaccinated	No- was not offered the vaccine	5	COVID-19 IgM/IgG antibody test directed toward the spike protein	Muscle and joint pain	Patients that have had an immediate allergic reaction to a prior dose of the COVID-19 vaccine	TRUE	FALSE	I would recommend it	I would recommend it	I would recommend it	1	Indifferent	There are benefits and risks to any medical intervention, including vaccines. It is important for individual adults to make a choice about getting vaccinated, especially with a new vaccine. I believe in patient autonomy. This is different than childhood vaccines that have been proven to be safe and shouldn't be declined by a parent similar to parents not being able to decline blood transfusions f…	Complete
27	NOT Hispanic or Latino	White	Female	Yes	Tulane University School of Medicine	Second Year	Obstetrics & Gynecology	Vaccinated	Yes- voluntarily	5	COVID-19 IgM/IgG antibody test directed toward the spike protein	Muscle and joint pain	Patients that have had an immediate allergic reaction to a prior dose of the COVID-19 vaccine	TRUE	FALSE	I would recommend it	I would recommend it	I would recommend it	3	Very willing	There is still not as a lot of data on the vaccines because they're so new, so I understand reluctance, however the data we do have is promising so that's why I would recommend it.	Complete
28	NOT Hispanic or Latino	White	Male	Yes	University of South Carolina School of Medicine	Fourth Year	Orthopedics	Vaccinated	Yes- voluntarily	5	COVID-19 IgM/IgG antibody test directed toward the spike protein	Muscle and joint pain	Patients that have had an immediate allergic reaction to a prior dose of the COVID-19 vaccine	TRUE	FALSE	I would recommend it	I would make it mandatory	I would make it mandatory	2	Very willing	Those around me. I'm not worried about getting COVID, but am worried about spreading it to those around me.	Complete
25	NOT Hispanic or Latino	White	Female	Yes	New York Institute of Technology College of Osteopathic Medicine (NYITCOM)	Fourth Year	Neurology	Not Vaccinated	No- but will elect to receive it if offered	5	COVID-19 IgM/IgG antibody test directed toward the spike protein	Muscle and joint pain	Patients that have had an immediate allergic reaction to a prior dose of the COVID-19 vaccine	TRUE	FALSE	I would recommend it	I would recommend it	I would make it mandatory	2	Willing	Time spent analyzing effects at the population level. Smaller level clinical trials do not guarantee efficacy or safety on a population level. This hasn't happened for vaccines but it has happened for dangerous medications many times.	Complete
22	NOT Hispanic or Latino	White	Female	Yes	Louisiana State University School of Medicine in New Orleans	First Year	General Surgery	Vaccinated	Yes- voluntarily	4	Both	Muscle and joint pain	Patients that have had an immediate allergic reaction to a prior dose of the COVID-19 vaccine	TRUE	FALSE	I would recommend it	I would recommend it	I would recommend it	2	Very willing	To be able to protect those around be who are immunocompromised, be able to return to school and normal life	Complete
24	NOT Hispanic or Latino	Asian	Male	Yes	Washington State University Elson S. Floyd College of Medicine	First Year	Orthopedics	Vaccinated	No- was not offered the vaccine	5	COVID-19 IgM/IgG antibody test directed toward the spike protein	Muscle and joint pain	Patients that have had an immediate allergic reaction to a prior dose of the COVID-19 vaccine	TRUE	FALSE	I would recommend it	I would recommend it	I would make it mandatory	3	Willing	To be safe so we can come out of quarantine.	Complete
30	NOT Hispanic or Latino	White	Male	Yes	Virginia Tech Carilion School of Medicine	Second Year	Burn/Trauma	Vaccinated	Yes- voluntarily	5	COVID-19 IgM/IgG antibody test directed toward the spike protein	Muscle and joint pain	Patients that have had an immediate allergic reaction to a prior dose of the COVID-19 vaccine	TRUE	FALSE	I would recommend it	I would recommend it	I would make it mandatory	2	Willing	To me it was a 2 part decision. 1. Not only do I want to protect myself but also my family. We have had some outlying ped cases of COVID here that made me want to be sure I am protecting the boys. Also, my wife and I are trying to have our third and I would hate for her to get sick while pregnant because of something I bring home. 2. COVID long-haul. I don't want to be a long-haul COVID patient. …	Complete
24	NOT Hispanic or Latino	White	Female	Yes	Lewis Katz School of Medicine at Temple University	Second Year	Obstetrics & Gynecology	Vaccinated	Yes- voluntarily	5	COVID-19 IgM/IgG antibody test directed toward the spike protein	Muscle and joint pain	Patients that have had an immediate allergic reaction to a prior dose of the COVID-19 vaccine	TRUE	FALSE	I would recommend it	I would make it mandatory	I would make it mandatory	3	Very willing	To protect family and friends	Complete
24	NOT Hispanic or Latino	White	Male	Yes	Marian University College of Osteopathic Medicine (MU-COM)	Second Year	Emergency Medicine	Vaccinated	Yes- voluntarily	5	COVID-19 IgM/IgG antibody test directed toward the spike protein	Muscle and joint pain	Patients that have had an immediate allergic reaction to a prior dose of the COVID-19 vaccine	TRUE	FALSE	I would recommend it	I would recommend it	I would recommend it	3	Willing	To protect high risk individuals	Complete
24	NOT Hispanic or Latino	White	Female	Yes	University of Colorado School of Medicine	First Year	Sports Medicine	Vaccinated	Yes- voluntarily	5	COVID-19 IgM/IgG antibody test directed toward the spike protein	Muscle and joint pain	Patients that have had an immediate allergic reaction to a prior dose of the COVID-19 vaccine	TRUE	FALSE	I would recommend it	I would recommend it	I would make it mandatory	2	Very willing	To protect my family, friends, and peers! Side effects from a vaccine far outweigh the long term consequences of being infected with COVID-19. Fortunately I never had COVID-19 (to my knowledge).	Complete
26	NOT Hispanic or Latino	White	Male	Yes	University of Kansas School of Medicine	Second Year	Anesthesia	Vaccinated	Yes- voluntarily	5	COVID-19 IgM/IgG antibody test directed toward the spike protein	Muscle and joint pain	Patients that have had an immediate allergic reaction to a prior dose of the COVID-19 vaccine	TRUE	FALSE	I would recommend it	I would make it mandatory	I would make it mandatory	2	Very willing	To stop/prevent COVID transmission in my community and family.	Complete
28	Hispanic or Latino	White, Black or African American	Female	Yes	Ponce School of Medicine	Fourth Year	Family Practice	Vaccinated	Yes- voluntarily	5	COVID-19 IgM/IgG antibody test directed toward the spike protein	Muscle and joint pain	Patients that have had an immediate allergic reaction to a prior dose of the COVID-19 vaccine	TRUE	FALSE	I would recommend it	I would recommend it	I would recommend it	1	Very willing	Treating patients in ER that could have COVID	Complete
25	NOT Hispanic or Latino	White	Female	Yes	Virginia Tech Carilion School of Medicine	Third year	Pediatrics	Vaccinated	Yes- voluntarily	5	COVID-19 IgM/IgG antibody test directed toward the spike protein	Muscle and joint pain	Patients that have had an immediate allergic reaction to a prior dose of the COVID-19 vaccine	TRUE	FALSE	I would recommend it	I would recommend it	I would make it mandatory	3	Very willing	trial data other people getting it	Complete
26	NOT Hispanic or Latino	White	Female	Yes	New York Medical College	Third year	Anesthesia	Vaccinated	Yes- voluntarily	5	COVID-19 IgM/IgG antibody test directed toward the spike protein	Muscle and joint pain	Patients that have had an immediate allergic reaction to a prior dose of the COVID-19 vaccine	TRUE	FALSE	I would recommend it	I would recommend it	I would make it mandatory	2	Very willing	Trust and belief in the scientific process	Complete
Prefer Not To Say	NOT Hispanic or Latino	White	Male	Yes	University of Kansas School of Medicine	Fourth Year	Family Practice	Vaccinated	Yes- voluntarily	5	COVID-19 IgM/IgG antibody test directed toward the spike protein	Muscle and joint pain	Patients that have had an immediate allergic reaction to a prior dose of the COVID-19 vaccine	TRUE	FALSE	I would recommend it	I would make it mandatory	I would recommend it	2	Very willing	Trust in science and experts made me want to get it	Complete
24	NOT Hispanic or Latino	White	Female	Yes	University of Kansas School of Medicine	Third year	Pediatrics	Vaccinated	Yes- voluntarily	5	COVID-19 IgM/IgG antibody test directed toward the spike protein	Muscle and joint pain	Patients that have had an immediate allergic reaction to a prior dose of the COVID-19 vaccine	TRUE	FALSE	I would recommend it	I would make it mandatory	I would make it mandatory	2	Very willing	Trust in science, sister working for vaccine distribution as an epidemiologist, fear of COVID-19	Complete
26	NOT Hispanic or Latino	White	Female	Yes	University of Pikeville Kentucky College of Osteopathic Medicine (UP-KYCOM)	Second Year	Emergency Medicine	Vaccinated	No- but will elect to receive it if offered	4	COVID-19 nucleic acid amplification or antigen test	Muscle and joint pain	Patients that have had an immediate allergic reaction to a prior dose of the COVID-19 vaccine	TRUE	FALSE	I would recommend it	I would make it mandatory	I would make it mandatory	2	Very willing	Unable to receive it in my state as of now.	Complete
25	NOT Hispanic or Latino	Black or African American	Female	Yes	New York Institute of Technology College of Osteopathic Medicine (NYITCOM)	First Year	Cardiology	Not Vaccinated	No- was not offered the vaccine	4	Neither	Muscle and joint pain	Patients that have had an immediate allergic reaction to a prior dose of the COVID-19 vaccine	TRUE	FALSE	I would recommend it	I would recommend it	I would make it mandatory	1	Reluctant	uncertainty of effectiveness against future strains	Complete
29	NOT Hispanic or Latino	Black or African American, Asian	Female	Yes	Wayne State University School of Medicine	Second Year	Orthopedics	Vaccinated	Yes- voluntarily	5	COVID-19 IgM/IgG antibody test directed toward the spike protein	Muscle and joint pain	Patients that have had an immediate allergic reaction to a prior dose of the COVID-19 vaccine	TRUE	FALSE	I would recommend it	I would make it mandatory	I would make it mandatory	2	Very willing	Understanding and trust in modern medicine	Complete
23	NOT Hispanic or Latino	White	Female	Yes	Marian University College of Osteopathic Medicine (MU-COM)	First Year	Obstetrics & Gynecology	Vaccinated	No- but will elect to receive it if offered	5	COVID-19 IgM/IgG antibody test directed toward the spike protein	Muscle and joint pain	Patients that have had an immediate allergic reaction to a prior dose of the COVID-19 vaccine	TRUE	FALSE	I would recommend it	I would recommend it	I would recommend it	2	Reluctant	Unethical (fetal stem cell) research and development, as well as longer term risks/ effects unable to be determined at this time due to the urgency of production	Complete
23	NOT Hispanic or Latino	White	Female	Yes	University of Colorado School of Medicine	First Year	Pediatric Surgery	Vaccinated	Yes- voluntarily	5	COVID-19 IgM/IgG antibody test directed toward the spike protein	Muscle and joint pain	Patients that have had an immediate allergic reaction to a prior dose of the COVID-19 vaccine	TRUE	FALSE	I would recommend it	I would recommend it	I would recommend it	1	Indifferent	Unknown efficacy, moderate side effects (more than most vaccines I've received), past hx of reaction to vaccine	Complete
26	NOT Hispanic or Latino	Asian	Male	Yes	Western University of Health Sciences College of Osteopathic Medicine of the Pacific (WesternU/COMP)	Second Year	Internal Medicine	Vaccinated	No- was not offered the vaccine	5	COVID-19 IgM/IgG antibody test directed toward the spike protein	Muscle and joint pain	Patients that have had an immediate allergic reaction to a prior dose of the COVID-19 vaccine	TRUE	FALSE	I would recommend it	I would recommend it	I would make it mandatory	2	Reluctant	unknown long-term effectiveness to prevent transmission and severe illness, unknown long-term side-effects	Complete
29	NOT Hispanic or Latino	Prefer Not To Say	Female	Yes	Marian University College of Osteopathic Medicine (MU-COM)	Fourth Year	Family Practice	Vaccinated	Yes- voluntarily	4	Neither	Muscle and joint pain	Patients that have had an immediate allergic reaction to a prior dose of the COVID-19 vaccine	TRUE	FALSE	I would recommend it	I would make it mandatory	I would make it mandatory	2	Willing	Unknown variables of being a new vaccine, decreased time length of vaccine study. Current death toll from COVID in America.	Complete
26	Prefer Not To Say	Prefer Not To Say	Female	Yes	Kentucky college of osteopathic medicine	Third year	Obstetrics & Gynecology	Vaccinated	Yes- voluntarily	4	Neither	Muscle and joint pain	Patients that have had an immediate allergic reaction to a prior dose of the COVID-19 vaccine	TRUE	FALSE	I would recommend it	I would recommend it	I would make it mandatory	2	Indifferent	Unknowns of the future side effects made me consider not getting it. Wanting to move on in the future past this pandemic made me want to do my part.	Complete
22	NOT Hispanic or Latino	Black or African American	Female	Yes	University of Florida College of Medicine	First Year	Obstetrics & Gynecology	Vaccinated	No- but will elect to receive it if offered	5	COVID-19 IgM/IgG antibody test directed toward the spike protein	Muscle and joint pain	Patients that have had an immediate allergic reaction to a prior dose of the COVID-19 vaccine	TRUE	FALSE	I would recommend it	I would recommend it	I would make it mandatory	2	Very willing	Vaccines have historically been proven to reduce the chances of contracting or spreading an illness, or of reducing the severity of an illness if you do contract it. Any of these sound like wonderful options given the past 11 months.	Complete
26	NOT Hispanic or Latino	White	Female	Yes	Marian University College of Osteopathic Medicine (MU-COM)	Third year	Internal Medicine	Vaccinated	Yes- voluntarily	5	COVID-19 IgM/IgG antibody test directed toward the spike protein	Muscle and joint pain	Patients that have had an immediate allergic reaction to a prior dose of the COVID-19 vaccine	TRUE	FALSE	I would recommend it	I would make it mandatory	I would recommend it	2	Very willing	Vaccines have saved people from deadly infectious diseases since they were created. Vaccines are the ultimate form of preventive medicine and public health of which I am an advocate for. I want people to love vaccines as much as I do. Lastly, to return to some kind of normalcy.	Complete
27	NOT Hispanic or Latino	White	Male	Yes	Wayne State University School of Medicine	First Year	Neurosurgery	Vaccinated	No- but will elect to receive it if offered	4	Both	Muscle and joint pain	Patients that have had an immediate allergic reaction to a prior dose of the COVID-19 vaccine	TRUE	FALSE	I would recommend it	I would recommend it	I would recommend it	1	Willing	Very willing, but hesitant to do expediated process.	Complete
24	NOT Hispanic or Latino	White	Male	Yes	University of South Carolina School of Medicine	Third year	General Surgery	Vaccinated	Yes- voluntarily	5	COVID-19 IgM/IgG antibody test directed toward the spike protein	Muscle and joint pain	Patients that have had an immediate allergic reaction to a prior dose of the COVID-19 vaccine	TRUE	FALSE	I would recommend it	I would recommend it	I would not recommend it	2	Very reluctant	Virtually no long-term clinical trials. Also the virus is obviously being overdramatized by the media and is clearly being used to enact control over the population by the globalist elites	Complete
25	NOT Hispanic or Latino	White	Female	Yes	Edward Via College of Osteopathic Medicine-Carolinas Campus (VCOM - Carolinas Campus)	Second Year	Orthopedics	Vaccinated	No- but will elect to receive it if offered	5	COVID-19 IgM/IgG antibody test directed toward the spike protein	Muscle and joint pain	Patients that have had an immediate allergic reaction to a prior dose of the COVID-19 vaccine	TRUE	FALSE	I would recommend it	I would make it mandatory	I would make it mandatory	3	Willing	Want more normalcy as soon as possible. I don't wanna feel guilty for wanting to live life.	Complete
25	NOT Hispanic or Latino	White	Female	Yes	Lewis Katz School of Medicine at Temple University	Fourth Year	Infectious Disease	Vaccinated	Yes- voluntarily	5	COVID-19 IgM/IgG antibody test directed toward the spike protein	Muscle and joint pain	Patients that have had an immediate allergic reaction to a prior dose of the COVID-19 vaccine	TRUE	FALSE	I would recommend it	I would make it mandatory	I would make it mandatory	2	Very willing	Want to be able to provide safe care to patients and help prevent the spread for my family and everyone I interact with.	Complete
24	NOT Hispanic or Latino	White	Male	Yes	University of Colorado School of Medicine	First Year	Otolaryngology / Head & Neck Surgery	Vaccinated	Yes- voluntarily	5	COVID-19 IgM/IgG antibody test directed toward the spike protein	Muscle and joint pain	Patients that have had an immediate allergic reaction to a prior dose of the COVID-19 vaccine	TRUE	FALSE	I would recommend it	I would recommend it	I would recommend it	2	Willing	Want to get back to normal ASAP!	Complete
25	NOT Hispanic or Latino	White	Female	Yes	Wayne State University School of Medicine	Fourth Year	Obstetrics & Gynecology	Vaccinated	Yes- voluntarily	5	COVID-19 IgM/IgG antibody test directed toward the spike protein	Muscle and joint pain	Patients that have had an immediate allergic reaction to a prior dose of the COVID-19 vaccine	TRUE	FALSE	I would recommend it	I would recommend it	I would recommend it	2	Very willing	Wanted personal protection and definitely wanted to ensure that I would not spread it to my patients. One negative to receiving the vaccine is that it was tested in fetal cells from electively terminated fetuses ; however since there are no ethically clean vaccines out now and given the gravity of the pandemic I elected to receive the vaccination.	Complete
28	NOT Hispanic or Latino	White	Female	Yes	Tufts University School of Medicine	Fourth Year	Psychiatry	Vaccinated	Yes- voluntarily	5	COVID-19 IgM/IgG antibody test directed toward the spike protein	Muscle and joint pain	Patients that have had an immediate allergic reaction to a prior dose of the COVID-19 vaccine	TRUE	FALSE	I would recommend it	I would make it mandatory	I would make it mandatory	2	Very willing	Wanted to be as safe as possible in the clinical setting	Complete
26	NOT Hispanic or Latino	White	Female	Yes	East Tennessee State University James H. Quillen College of Medicine	Third year	Pediatrics	Vaccinated	Yes- voluntarily	5	COVID-19 IgM/IgG antibody test directed toward the spike protein	Muscle and joint pain	Patients that have had an immediate allergic reaction to a prior dose of the COVID-19 vaccine	TRUE	FALSE	I would recommend it	I would make it mandatory	I would recommend it	2	Very willing	wanted to protect at risk family members	Complete
25	NOT Hispanic or Latino	White	Male	Yes	Indiana University School of Medicine	Third year	Orthopedics	Vaccinated	Yes- voluntarily	5	COVID-19 IgM/IgG antibody test directed toward the spike protein	Muscle and joint pain	Patients that have had an immediate allergic reaction to a prior dose of the COVID-19 vaccine	TRUE	FALSE	I would recommend it	I would recommend it	I would recommend it	2	Willing	Wanting life to get back to normal	Complete
24	NOT Hispanic or Latino	White	Female	Yes	New York Medical College	Second Year	Obstetrics & Gynecology	Vaccinated	Yes- voluntarily	5	COVID-19 IgM/IgG antibody test directed toward the spike protein	Muscle and joint pain	Patients that have had an immediate allergic reaction to a prior dose of the COVID-19 vaccine	TRUE	FALSE	I would recommend it	I would make it mandatory	I would make it mandatory	2	Very willing	Wanting to feel protected from severe COVID for clinical rotations. Possibly allowing me to more safely travel home to see my family at some point in the next few months.	Complete
25	NOT Hispanic or Latino	White	Female	Yes	University of Kansas School of Medicine	Third year	Pediatrics	Vaccinated	Yes- voluntarily	5	COVID-19 IgM/IgG antibody test directed toward the spike protein	Muscle and joint pain	Patients that have had an immediate allergic reaction to a prior dose of the COVID-19 vaccine	TRUE	FALSE	I would recommend it	I would make it mandatory	I would make it mandatory	2	Very willing	Wanting to keep family/friends/patients safe and wanting to help society go back to "normal."	Complete
Prefer Not To Say	NOT Hispanic or Latino	White	Female	Yes	Idaho College of Osteopathic Medicine (ICOM)	Second Year	Emergency Medicine	Vaccinated	Yes- voluntarily	4	Both	Muscle and joint pain	Patients that have had an immediate allergic reaction to a prior dose of the COVID-19 vaccine	TRUE	FALSE	I would recommend it	I would make it mandatory	I would make it mandatory	2	Very willing	Wanting to protect myself and be able to help other patients and community members in the future without fear of getting sick.	Complete
26	NOT Hispanic or Latino	White	Female	Yes	University of South Carolina School of Medicine	Third year	Emergency Medicine	Vaccinated	Yes- voluntarily	5	COVID-19 IgM/IgG antibody test directed toward the spike protein	Muscle and joint pain	Patients that have had an immediate allergic reaction to a prior dose of the COVID-19 vaccine	TRUE	FALSE	I would recommend it	I would recommend it	I would recommend it	2	Very willing	Wanting to protect myself and others and have life return to normal as soon as possible	Complete
28	NOT Hispanic or Latino	White	Female	Yes	Univ. of North Carolina at Chapel Hill School of Medicine	Fourth Year	Surgical Oncology	Vaccinated	Yes- voluntarily	4	Neither	Muscle and joint pain	Patients that have had an immediate allergic reaction to a prior dose of the COVID-19 vaccine	TRUE	FALSE	I would recommend it	I would recommend it	I would make it mandatory	2	Very willing	wanting to protect myself and, mainly, those around me from COVID; see it as the ticket for us to get through the pandemic	Complete
24	NOT Hispanic or Latino	White	Female	Yes	University of Kansas School of Medicine	First Year	General Surgery	Vaccinated	Yes- voluntarily	5	COVID-19 IgM/IgG antibody test directed toward the spike protein	Muscle and joint pain	Patients that have had an immediate allergic reaction to a prior dose of the COVID-19 vaccine	TRUE	FALSE	I would recommend it	I would recommend it	I would make it mandatory	2	Very willing	Wanting to protect those around me (albeit, we don't have data yet to prove vaccine recipients can't infect other people after vaccination and subsequent COVID exposures) and to help build herd immunity.	Complete
27	NOT Hispanic or Latino	White, Asian	Female	Yes	University of Pikeville Kentucky College of Osteopathic Medicine (UP-KYCOM)	Fourth Year	General Surgery	Vaccinated	Yes- voluntarily	4	Neither	Muscle and joint pain	Patients that have had an immediate allergic reaction to a prior dose of the COVID-19 vaccine	TRUE	FALSE	I would recommend it	I would make it mandatory	I would recommend it	1	Very willing	Wanting to return to normal life	Complete
26	NOT Hispanic or Latino	White	Female	Yes	Wayne State University School of Medicine	Fourth Year	Obstetrics & Gynecology	Vaccinated	Yes- voluntarily	5	COVID-19 IgM/IgG antibody test directed toward the spike protein	Muscle and joint pain	Patients that have had an immediate allergic reaction to a prior dose of the COVID-19 vaccine	TRUE	FALSE	I would recommend it	I would make it mandatory	I would make it mandatory	3	Very willing	Was a moderna vaccine trial participant	Complete
24	NOT Hispanic or Latino	Asian	Female	Yes	New York Medical College	Third year	Neurology	Vaccinated	Yes- voluntarily	5	COVID-19 IgM/IgG antibody test directed toward the spike protein	Muscle and joint pain	Patients that have had an immediate allergic reaction to a prior dose of the COVID-19 vaccine	TRUE	FALSE	I would recommend it	I would make it mandatory	I would make it mandatory	2	Willing	Was being exposed constantly during rotations and wanted some protection	Complete
27	NOT Hispanic or Latino	White	Male	Yes	Tulane University School of Medicine	First Year	General Surgery	Vaccinated	Yes- voluntarily	3	Both	Muscle and joint pain	Patients with suppressed immune systems	TRUE	FALSE	I would recommend it	I would recommend it	I would make it mandatory	1	Very willing	Was onboard with receiving the vaccine but was somewhat reluctant to receive it before the some of the high-risk population.	Complete
22	NOT Hispanic or Latino	White	Female	Yes	University of Kansas School of Medicine	First Year	Emergency Medicine	Vaccinated	Yes- voluntarily	5	COVID-19 IgM/IgG antibody test directed toward the spike protein	Muscle and joint pain	Patients that have had an immediate allergic reaction to a prior dose of the COVID-19 vaccine	TRUE	FALSE	I would recommend it	I would recommend it	I would make it mandatory	2	Very willing	Watching others get virus	Complete
25	NOT Hispanic or Latino	White, Asian	Female	Yes	Marian University College of Osteopathic Medicine (MU-COM)	Third year	Otolaryngology / Head & Neck Surgery	Vaccinated	Yes- voluntarily	5	COVID-19 IgM/IgG antibody test directed toward the spike protein	Muscle and joint pain	Patients that have had an immediate allergic reaction to a prior dose of the COVID-19 vaccine	TRUE	FALSE	I would recommend it	I would make it mandatory	I would recommend it	2	Very willing	We are in a literal pandemic and this is the first thing we have to actually stop the spread there's absolutely no reason to not get it	Complete
25	NOT Hispanic or Latino	White	Female	Yes	Western University of Health Sciences College of Osteopathic Medicine of the Pacific (WesternU/COMP)	First Year	Ophthalmology	Not Vaccinated	No- declined to receive it	5	COVID-19 IgM/IgG antibody test directed toward the spike protein	Muscle and joint pain	Patients that have had an immediate allergic reaction to a prior dose of the COVID-19 vaccine	TRUE	FALSE	I would recommend it	I would recommend it	I would recommend it	3	Reluctant	We don't know its effects on fertility. As a woman in childbearing age, I am reluctant to receive it. Additionally, we still need to wear masks, so I would like to wait until more information is known.	Complete
25	NOT Hispanic or Latino	White	Female	Yes	Marian University College of Osteopathic Medicine (MU-COM)	Second Year	Radiology	Vaccinated	Yes- voluntarily	4	Both	Muscle and joint pain	Patients that have had an immediate allergic reaction to a prior dose of the COVID-19 vaccine	TRUE	FALSE	I would recommend it	I would recommend it	I would make it mandatory	2	Very willing	We had two class sessions that taught us about the vaccine. I found them to be very helpful and insightful. My professors also shared their opinions. I highly respect their opinions on this matter seeing that they are very up to date on all of the new information. They were in favor of the vaccine which definitely influenced my opinion.	Complete
23	NOT Hispanic or Latino	White	Male	Yes	Kansas City University of Medicine and Biosciences College of Osteopathic Medicine (KCU-COM)	First Year	Emergency Medicine	Vaccinated	Yes- voluntarily	5	COVID-19 IgM/IgG antibody test directed toward the spike protein	Muscle and joint pain	Patients that have had an immediate allergic reaction to a prior dose of the COVID-19 vaccine	TRUE	FALSE	I would recommend it	I would recommend it	I would make it mandatory	3	Very willing	We have good data to show it is safe and effective and getting it outweighs the risks of a Covid infection. The largest issue I have is the amount of misinformation that is dissuading patients from getting it.	Complete
23	NOT Hispanic or Latino	White	Male	Yes	University of Kentucky College of Medicine	Second Year	Plastic & Reconstructive Surgery	Vaccinated	Yes- voluntarily	3	Neither	Muscle and joint pain	Pregnant patients	TRUE	FALSE	I would recommend it	I would make it mandatory	I would make it mandatory	1	Very willing	We need to do our part.	Complete
23	NOT Hispanic or Latino	White	Female	Yes	Marian University College of Osteopathic Medicine (MU-COM)	Second Year	Pediatrics	Vaccinated	No- but will elect to receive it if offered	5	COVID-19 IgM/IgG antibody test directed toward the spike protein	Muscle and joint pain	Patients that have had an immediate allergic reaction to a prior dose of the COVID-19 vaccine	TRUE	FALSE	I would recommend it	I would recommend it	I would recommend it	2	Willing	We received a lecture explaining a lot of detail about how it was working and how it was produced quickly as well as regarding side effects	Complete
24	NOT Hispanic or Latino	White	Male	Yes	University of South Carolina School of Medicine	First Year	Radiology	Vaccinated	Yes- voluntarily	5	COVID-19 IgM/IgG antibody test directed toward the spike protein	Muscle and joint pain	Patients that have had an immediate allergic reaction to a prior dose of the COVID-19 vaccine	TRUE	FALSE	I would recommend it	I would make it mandatory	I would recommend it	2	Very willing	We're never going to reach herd immunity quickly enough through natural infections so therefore a vaccine is by far the fastest way to try to eradicate COVID from our daily lives	Complete
25	NOT Hispanic or Latino	White	Male	Yes	Marian University College of Osteopathic Medicine (MU-COM)	Third year	Emergency Medicine	Vaccinated	Yes- voluntarily	5	COVID-19 IgM/IgG antibody test directed toward the spike protein	Muscle and joint pain	Patients that have had an immediate allergic reaction to a prior dose of the COVID-19 vaccine	TRUE	FALSE	I would recommend it	I would recommend it	I would make it mandatory	2	Very willing	Well done studies indicating efficacy and safety	Complete
Prefer Not To Say	NOT Hispanic or Latino	White	Male	Yes	Marian University College of Osteopathic Medicine (MU-COM)	Fourth Year	Vascular Surgery	Vaccinated	Yes- voluntarily	5	COVID-19 IgM/IgG antibody test directed toward the spike protein	Muscle and joint pain	Patients that have had an immediate allergic reaction to a prior dose of the COVID-19 vaccine	TRUE	FALSE	I would recommend it	I would make it mandatory	I would make it mandatory	2	Very willing	Whether it was equitable for me to receive the vaccine ahead of needier populations in spite of extensive occupational exposure	Complete
25	NOT Hispanic or Latino	White	Female	Yes	University of Kansas School of Medicine	Fourth Year	Anesthesia	Vaccinated	No- declined to receive it	5	COVID-19 IgM/IgG antibody test directed toward the spike protein	Muscle and joint pain	Patients that have had an immediate allergic reaction to a prior dose of the COVID-19 vaccine	TRUE	FALSE	I would recommend it	I would recommend it	I would recommend it	2	Reluctant	While I think the vaccine should be highly recommended and eventually mandatory for health care workers, I declined my first offer to get it. My reasons are: 1) I had recently been infected and know from my medical school education that natural immunity is better than vaccinated immunity, so I don't feel rushed into getting it and 2) while it has been deemed safe so far, it is still a very new pi…	Complete
26	NOT Hispanic or Latino	Asian	Female	Yes	University of Kansas School of Medicine	Third year	Pediatrics	Vaccinated	Yes- voluntarily	4	Both	Muscle and joint pain	Patients that have had an immediate allergic reaction to a prior dose of the COVID-19 vaccine	TRUE	FALSE	I would recommend it	I would recommend it	I would make it mandatory	2	Willing	Why natural immunity was deemed insufficient compared to the vaccine when the basis seems similar	Complete
26	NOT Hispanic or Latino	Asian	Male	Yes	Ohio State University College of Medicine	G1 (MD/PhD, year 1 of graduate school)	Infectious Disease	Vaccinated	Yes- voluntarily	5	COVID-19 IgM/IgG antibody test directed toward the spike protein	Muscle and joint pain	Patients that have had an immediate allergic reaction to a prior dose of the COVID-19 vaccine	TRUE	FALSE	I would recommend it	I would make it mandatory	I would make it mandatory	2	Willing	Willing, but not very willing because I feel others deserved to get vaccinated before I did	Complete
27	Hispanic or Latino	White	Male	Yes	Oakland University William Beaumont School of Medicine	Third year	Pediatrics	Vaccinated	Yes- voluntarily	5	COVID-19 IgM/IgG antibody test directed toward the spike protein	Muscle and joint pain	Patients that have had an immediate allergic reaction to a prior dose of the COVID-19 vaccine	TRUE	FALSE	I would recommend it	I would make it mandatory	I would recommend it	3	Very willing	Wish for life to return to normal. The sooner more people are vaccinated, the sooner that can happen.	Complete
24	NOT Hispanic or Latino	White	Female	Yes	New York Medical College	First Year	Obstetrics & Gynecology	Not Vaccinated	No- but will elect to receive it if offered	4	COVID-19 IgM/IgG antibody test directed toward the spike protein	Muscle and joint pain	Pregnant patients	TRUE	FALSE	I would recommend it	I would recommend it	I would recommend it	2	Indifferent	With no current clinical interactions, I would rather let others who really need it get vaccinated before I do.	Complete
26	NOT Hispanic or Latino	White	Male	Yes	Marian University College of Osteopathic Medicine (MU-COM)	Third year	Anesthesia	Vaccinated	Yes- voluntarily	3	COVID-19 IgM/IgG antibody test directed toward the spike protein	Muscle and joint pain	Pregnant patients	FALSE	FALSE	I would recommend it	I would recommend it	I would recommend it	1	Indifferent	Working in healthcare and will be exposed at work	Complete
28	Hispanic or Latino	White	Male	Yes	New York Institute of Technology College of Osteopathic Medicine (NYITCOM)	First Year	Radiology	Not Vaccinated	No- but will elect to receive it if offered	4	COVID-19 IgM/IgG antibody test directed toward the spike protein	Muscle and joint pain	Patients that have had an immediate allergic reaction to a prior dose of the COVID-19 vaccine	FALSE	FALSE	I would recommend it	I would recommend it	I would make it mandatory	2	Willing	Would like to see more longitudinal effects of the vaccine. I am honestly worried about people developing an immune reaction/ disease with one or more of these vaccines. They were obviously rushed. Thank you for the survey.	Complete
25	NOT Hispanic or Latino	White	Male	Yes	Tulane University School of Medicine	Second Year	Neurosurgery	Vaccinated	Yes- voluntarily	5	COVID-19 IgM/IgG antibody test directed toward the spike protein	Muscle and joint pain	Patients that have had an immediate allergic reaction to a prior dose of the COVID-19 vaccine	TRUE	FALSE	I would recommend it	I would recommend it	I would recommend it	2	Reluctant	Would like to see trial data replicated by a completely independent third party that has no financial interest in the vaccines, since Pfizer and the other pharma companies aren't exactly know for being truthful with their data representation/interpretation and have such an enormous financial stake in COVID-19 with zero repercussions if their technology turns out not to work.	Complete
29	NOT Hispanic or Latino	White	Female	Yes	Stanford University School of Medicine	Third year	Internal Medicine	Vaccinated	Yes- voluntarily	4	Neither	Muscle and joint pain	Patients that have had an immediate allergic reaction to a prior dose of the COVID-19 vaccine	TRUE	FALSE	I would recommend it	I would recommend it	I would make it mandatory	3	Very willing	Your question about the type of vaccine is misleading. An mRNA vaccine isn't strictly a subunit vaccine in the traditional sense. My understanding is also that whether or not a person will test positive on future antibody testing depends on the test platform - some can distinguish between the modified spike protein mRNA used in the vaccine and some can't.	Complete
25	NOT Hispanic or Latino	Prefer Not To Say	Male	Yes	University of South Carolina School of Medicine	Second Year	Dermatology	Vaccinated	Yes- voluntarily	5	COVID-19 IgM/IgG antibody test directed toward the spike protein	Muscle and joint pain	Patients that have had an immediate allergic reaction to a prior dose of the COVID-19 vaccine	TRUE	FALSE	I would recommend it	I would recommend it	I would make it mandatory	2	Very willing		Complete
24	NOT Hispanic or Latino	Asian	Male	Yes	University of South Carolina School of Medicine	Second Year	Orthopedics	Vaccinated	Yes- voluntarily	4	Both	Muscle and joint pain	Patients that have had an immediate allergic reaction to a prior dose of the COVID-19 vaccine	TRUE	FALSE	I would recommend it	I would make it mandatory	I would make it mandatory	3	Very willing		Complete
25	NOT Hispanic or Latino	White	Female	Yes	University of South Carolina School of Medicine	Second Year	Obstetrics & Gynecology	Vaccinated	Yes- voluntarily	4	COVID-19 IgM/IgG antibody test directed toward the spike protein	Muscle and joint pain	Patients with suppressed immune systems	TRUE	FALSE	I would recommend it	I would make it mandatory	I would make it mandatory	3	Very willing		Complete
23	NOT Hispanic or Latino	White	Female	Yes	University of South Carolina School of Medicine	Second Year	Neurology	Vaccinated	Yes- voluntarily	5	COVID-19 IgM/IgG antibody test directed toward the spike protein	Muscle and joint pain	Patients that have had an immediate allergic reaction to a prior dose of the COVID-19 vaccine	TRUE	FALSE	I would recommend it	I would make it mandatory	I would make it mandatory	2	Very willing		Complete
24	NOT Hispanic or Latino	White	Male	Yes	University of South Carolina School of Medicine	Second Year	Plastic & Reconstructive Surgery	Vaccinated	Yes- voluntarily	5	COVID-19 IgM/IgG antibody test directed toward the spike protein	Muscle and joint pain	Patients that have had an immediate allergic reaction to a prior dose of the COVID-19 vaccine	TRUE	FALSE	I would recommend it	I would recommend it	I would make it mandatory	2	Very willing		Complete
25	NOT Hispanic or Latino	White	Female	Yes	University of South Carolina School of Medicine	Second Year	Hematology/Oncology	Vaccinated	Yes- voluntarily	5	COVID-19 IgM/IgG antibody test directed toward the spike protein	Muscle and joint pain	Patients that have had an immediate allergic reaction to a prior dose of the COVID-19 vaccine	TRUE	FALSE	I would recommend it	I would recommend it	I would make it mandatory	2	Very willing		Complete
25	NOT Hispanic or Latino	Asian	Male	Yes	Edward Via College of Osteopathic Medicine-Carolinas Campus (VCOM - Carolinas Campus)	Second Year	Cardiology	Vaccinated	Yes- voluntarily	5	COVID-19 IgM/IgG antibody test directed toward the spike protein	Muscle and joint pain	Patients that have had an immediate allergic reaction to a prior dose of the COVID-19 vaccine	TRUE	FALSE	I would recommend it	I would recommend it	I would make it mandatory	2	Very willing		Complete
24	NOT Hispanic or Latino	White	Female	Yes	Edward Via College of Osteopathic Medicine-Carolinas Campus (VCOM - Carolinas Campus)	Second Year	Hematology/Oncology	Vaccinated	Yes- voluntarily	5	COVID-19 IgM/IgG antibody test directed toward the spike protein	Muscle and joint pain	Patients that have had an immediate allergic reaction to a prior dose of the COVID-19 vaccine	TRUE	FALSE	I would recommend it	I would make it mandatory	I would make it mandatory	2	Very willing		Complete
23	NOT Hispanic or Latino	White	Male	Yes	University of South Carolina School of Medicine	Second Year	Internal Medicine	Vaccinated	Yes- voluntarily	5	COVID-19 IgM/IgG antibody test directed toward the spike protein	Muscle and joint pain	Patients that have had an immediate allergic reaction to a prior dose of the COVID-19 vaccine	TRUE	FALSE	I would recommend it	I would recommend it	I would make it mandatory	2	Willing		Complete
22	NOT Hispanic or Latino	White	Female	Yes	University of South Carolina School of Medicine	First Year	Emergency Medicine	Vaccinated	Yes- voluntarily	4	Neither	Muscle and joint pain	Patients that have had an immediate allergic reaction to a prior dose of the COVID-19 vaccine	TRUE	FALSE	I would recommend it	I would make it mandatory	I would make it mandatory	2	Very willing		Complete
25	NOT Hispanic or Latino	White	Male	Yes	Edward Via College of Osteopathic Medicine-Carolinas Campus (VCOM - Carolinas Campus)	Second Year	Family Practice	Vaccinated	No- but will elect to receive it if offered	5	COVID-19 IgM/IgG antibody test directed toward the spike protein	Muscle and joint pain	Patients that have had an immediate allergic reaction to a prior dose of the COVID-19 vaccine	TRUE	FALSE	I would recommend it	I would make it mandatory	I would recommend it	2	Very willing		Complete
23	NOT Hispanic or Latino	White	Male	Yes	University of South Carolina School of Medicine	First Year	Gastroenterology	Vaccinated	Yes- voluntarily	5	COVID-19 IgM/IgG antibody test directed toward the spike protein	Muscle and joint pain	Patients that have had an immediate allergic reaction to a prior dose of the COVID-19 vaccine	TRUE	FALSE	I would recommend it	I would make it mandatory	I would make it mandatory	2	Very willing		Complete
24	NOT Hispanic or Latino	White	Female	Yes	Edward Via College of Osteopathic Medicine-Carolinas Campus (VCOM - Carolinas Campus)	Second Year	Hematology/Oncology	Vaccinated	Yes- voluntarily	5	COVID-19 IgM/IgG antibody test directed toward the spike protein	Muscle and joint pain	Patients that have had an immediate allergic reaction to a prior dose of the COVID-19 vaccine	TRUE	FALSE	I would recommend it	I would make it mandatory	I would make it mandatory	2	Very willing		Complete
23	NOT Hispanic or Latino	White	Female	Yes	University of South Carolina School of Medicine	First Year	Pediatrics	Vaccinated	Yes- voluntarily	5	COVID-19 IgM/IgG antibody test directed toward the spike protein	Muscle and joint pain	Patients that have had an immediate allergic reaction to a prior dose of the COVID-19 vaccine	TRUE	FALSE	I would recommend it	I would make it mandatory	I would make it mandatory	2	Very willing		Complete
25	NOT Hispanic or Latino	White	Female	Yes	University of South Carolina School of Medicine	First Year	Neurology	Vaccinated	Yes- voluntarily	4	COVID-19 IgM/IgG antibody test directed toward the spike protein	Muscle and joint pain	Patients with suppressed immune systems	TRUE	FALSE	I would recommend it	I would make it mandatory	I would make it mandatory	2	Very willing		Complete
23	NOT Hispanic or Latino	White	Female	Yes	University of South Carolina School of Medicine	First Year	Pediatrics	Vaccinated	Yes- voluntarily	4	Both	Muscle and joint pain	Patients that have had an immediate allergic reaction to a prior dose of the COVID-19 vaccine	TRUE	FALSE	I would recommend it	I would recommend it	I would make it mandatory	2	Very willing		Complete
22	NOT Hispanic or Latino	White	Female	Yes	University of South Carolina School of Medicine	First Year	Family Practice	Vaccinated	Yes- voluntarily	5	COVID-19 IgM/IgG antibody test directed toward the spike protein	Muscle and joint pain	Patients that have had an immediate allergic reaction to a prior dose of the COVID-19 vaccine	TRUE	FALSE	I would recommend it	I would recommend it	I would recommend it	2	Willing		Complete
30	NOT Hispanic or Latino	White	Female	Yes	Tulane University School of Medicine	Fourth Year	Internal Medicine	Vaccinated	Yes- voluntarily	5	COVID-19 IgM/IgG antibody test directed toward the spike protein	Muscle and joint pain	Patients that have had an immediate allergic reaction to a prior dose of the COVID-19 vaccine	TRUE	FALSE	I would recommend it	I would recommend it	I would make it mandatory	3	Willing		Complete
23	NOT Hispanic or Latino	White	Non-binary	Yes	Tulane University School of Medicine	First Year	Internal Medicine	Vaccinated	Yes- voluntarily	5	COVID-19 IgM/IgG antibody test directed toward the spike protein	Muscle and joint pain	Patients that have had an immediate allergic reaction to a prior dose of the COVID-19 vaccine	TRUE	FALSE	I would recommend it	I would recommend it	I would make it mandatory	2	Very willing		Complete
30	NOT Hispanic or Latino	White	Male	Yes	Tulane University School of Medicine	Second Year	Internal Medicine	Vaccinated	Yes- voluntarily	4	COVID-19 IgM/IgG antibody test directed toward the spike protein	Muscle and joint pain	Patients that have had an immediate allergic reaction to a prior dose of the COVID-19 vaccine	TRUE	FALSE	I would recommend it	I would make it mandatory	I would make it mandatory	2	Very willing		Complete
22	NOT Hispanic or Latino	White	Female	Yes	Tulane University School of Medicine	First Year	Pediatric Intensivist	Vaccinated	Yes- voluntarily	5	COVID-19 IgM/IgG antibody test directed toward the spike protein	Muscle and joint pain	Patients that have had an immediate allergic reaction to a prior dose of the COVID-19 vaccine	TRUE	FALSE	I would recommend it	I would make it mandatory	I would make it mandatory	2	Very willing		Complete
Prefer Not To Say	NOT Hispanic or Latino	White	Female	Yes	Tulane University School of Medicine	Second Year	Neurology	Vaccinated	Yes- voluntarily	5	COVID-19 IgM/IgG antibody test directed toward the spike protein	Muscle and joint pain	Patients that have had an immediate allergic reaction to a prior dose of the COVID-19 vaccine	TRUE	FALSE	I would recommend it	I would make it mandatory	I would make it mandatory	2	Very willing		Complete
34	NOT Hispanic or Latino	White	Male	Yes	Tulane University School of Medicine	First Year	Emergency Medicine	Vaccinated	Yes- voluntarily	4	COVID-19 IgM/IgG antibody test directed toward the spike protein	Muscle and joint pain	Patients that have had an immediate allergic reaction to a prior dose of the COVID-19 vaccine	FALSE	FALSE	I would recommend it	I would make it mandatory	I would make it mandatory	2	Very willing		Complete
26	NOT Hispanic or Latino	White	Female	Yes	Tulane University School of Medicine	Fourth Year	Family Practice	Vaccinated	Yes- voluntarily	5	COVID-19 IgM/IgG antibody test directed toward the spike protein	Muscle and joint pain	Patients that have had an immediate allergic reaction to a prior dose of the COVID-19 vaccine	TRUE	FALSE	I would recommend it	I would recommend it	I would make it mandatory	2	Very willing		Complete
26	NOT Hispanic or Latino	White	Female	Yes	Tulane University School of Medicine	Third year	Pulmonary Medicine	Vaccinated	Yes- voluntarily	4	COVID-19 IgM/IgG antibody test directed toward the spike protein	Muscle and joint pain	Patients that have had an immediate allergic reaction to a prior dose of the COVID-19 vaccine	TRUE	FALSE	I would recommend it	I would make it mandatory	I would recommend it	3	Very willing		Complete
30	NOT Hispanic or Latino	White	Female	Yes	Tulane University School of Medicine	Fourth Year	Family Practice	Vaccinated	Yes- voluntarily	5	COVID-19 IgM/IgG antibody test directed toward the spike protein	Muscle and joint pain	Patients that have had an immediate allergic reaction to a prior dose of the COVID-19 vaccine	TRUE	FALSE	I would recommend it	I would recommend it	I would make it mandatory	2	Very willing		Complete
25	NOT Hispanic or Latino	White	Male	Yes	Tulane University School of Medicine	First Year	Ophthalmology	Vaccinated	Yes- voluntarily	4	COVID-19 IgM/IgG antibody test directed toward the spike protein	Muscle and joint pain	Patients that have had an immediate allergic reaction to a prior dose of the COVID-19 vaccine	TRUE	FALSE	I would recommend it	I would make it mandatory	I would make it mandatory	3	Very willing		Complete
24	NOT Hispanic or Latino	White	Female	Yes	University of South Carolina School of Medicine	First Year	Plastic & Reconstructive Surgery	Vaccinated	Yes- voluntarily	4	COVID-19 IgM/IgG antibody test directed toward the spike protein	Muscle and joint pain	Patients that have had an immediate allergic reaction to a prior dose of the COVID-19 vaccine	TRUE	FALSE	I would recommend it	I would make it mandatory	I would make it mandatory	2	Very willing		Complete
23	NOT Hispanic or Latino	Asian	Female	Yes	Tulane University School of Medicine	First Year	Ophthalmology	Vaccinated	Yes- voluntarily	5	COVID-19 IgM/IgG antibody test directed toward the spike protein	Muscle and joint pain	Patients that have had an immediate allergic reaction to a prior dose of the COVID-19 vaccine	TRUE	FALSE	I would recommend it	I would recommend it	I would recommend it	1	Willing		Complete
25	NOT Hispanic or Latino	White	Female	Yes	Tulane University School of Medicine	First Year	Dermatology	Vaccinated	Yes- voluntarily	3	Neither	Muscle and joint pain	Patients that have had an immediate allergic reaction to a prior dose of the COVID-19 vaccine	TRUE	FALSE	I would recommend it	I would recommend it	I would make it mandatory	2	Very willing		Complete
25	NOT Hispanic or Latino	White	Female	Yes	Tulane University School of Medicine	Second Year	Pediatrics	Vaccinated	Yes- voluntarily	4	COVID-19 IgM/IgG antibody test directed toward the spike protein	Muscle and joint pain	Patients that have had an immediate allergic reaction to a prior dose of the COVID-19 vaccine	FALSE	FALSE	I would recommend it	I would recommend it	I would make it mandatory	2	Very willing		Complete
Prefer Not To Say	NOT Hispanic or Latino	Middle eastern, White	Male	Yes	Tulane University School of Medicine	Second Year	Otolaryngology / Head & Neck Surgery	Vaccinated	Yes- voluntarily	4	COVID-19 IgM/IgG antibody test directed toward the spike protein	Muscle and joint pain	Patients that have had an immediate allergic reaction to a prior dose of the COVID-19 vaccine	TRUE	FALSE	I would recommend it	I would make it mandatory	I would recommend it	2	Very willing		Complete
28	NOT Hispanic or Latino	White	Male	Yes	Tulane University School of Medicine	First Year	Orthopedics	Vaccinated	Yes- voluntarily	4	COVID-19 IgM/IgG antibody test directed toward the spike protein	Muscle and joint pain	Patients that have had an immediate allergic reaction to a prior dose of the COVID-19 vaccine	TRUE	FALSE	I would recommend it	I would make it mandatory	I would recommend it	2	Very willing		Complete
24	NOT Hispanic or Latino	White	Female	Yes	Edward Via College of Osteopathic Medicine-Carolinas Campus (VCOM - Carolinas Campus)	Second Year	Psychiatry	Vaccinated	Yes- voluntarily	5	COVID-19 IgM/IgG antibody test directed toward the spike protein	Muscle and joint pain	Patients that have had an immediate allergic reaction to a prior dose of the COVID-19 vaccine	TRUE	FALSE	I would recommend it	I would recommend it	I would make it mandatory	2	Very willing		Complete
24	NOT Hispanic or Latino	White	Male	Yes	Tulane University School of Medicine	Second Year	Emergency Medicine	Vaccinated	Yes- voluntarily	4	COVID-19 IgM/IgG antibody test directed toward the spike protein	Muscle and joint pain	Patients that have had an immediate allergic reaction to a prior dose of the COVID-19 vaccine	TRUE	FALSE	I would recommend it	I would make it mandatory	I would make it mandatory	2	Very willing		Complete
24	NOT Hispanic or Latino	White	Female	Yes	Tulane University School of Medicine	Second Year	Ophthalmology	Vaccinated	Yes- voluntarily	5	COVID-19 IgM/IgG antibody test directed toward the spike protein	Muscle and joint pain	Patients that have had an immediate allergic reaction to a prior dose of the COVID-19 vaccine	TRUE	FALSE	I would recommend it	I would recommend it	I would make it mandatory	2	Very willing		Complete
35	NOT Hispanic or Latino	White	Female	Yes	Tulane University School of Medicine	Second Year	Otolaryngology / Head & Neck Surgery	Vaccinated	Yes- voluntarily	4	COVID-19 IgM/IgG antibody test directed toward the spike protein	Muscle and joint pain	Patients that have had an immediate allergic reaction to a prior dose of the COVID-19 vaccine	TRUE	FALSE	I would recommend it	I would make it mandatory	I would make it mandatory	2	Very willing		Complete
25	NOT Hispanic or Latino	White	Female	Yes	Tulane University School of Medicine	Second Year	Neurology	Vaccinated	Yes- voluntarily	5	COVID-19 IgM/IgG antibody test directed toward the spike protein	Muscle and joint pain	Patients that have had an immediate allergic reaction to a prior dose of the COVID-19 vaccine	TRUE	FALSE	I would recommend it	I would make it mandatory	I would make it mandatory	3	Very willing		Complete
25	NOT Hispanic or Latino	White	Male	Yes	Tulane University School of Medicine	Second Year	Endocrinology	Vaccinated	Yes- voluntarily	5	COVID-19 IgM/IgG antibody test directed toward the spike protein	Muscle and joint pain	Patients that have had an immediate allergic reaction to a prior dose of the COVID-19 vaccine	TRUE	FALSE	I would recommend it	I would recommend it	I would make it mandatory	3	Very reluctant		Complete
22	NOT Hispanic or Latino	Asian	Female	Yes	Tulane University School of Medicine	First Year	Gastroenterology	Vaccinated	Yes- voluntarily	4	COVID-19 IgM/IgG antibody test directed toward the spike protein	Muscle and joint pain	Patients with suppressed immune systems	TRUE	FALSE	I would recommend it	I would recommend it	I would make it mandatory	1	Very willing		Complete
23	NOT Hispanic or Latino	Prefer Not To Say	Male	Yes	Wayne State University School of Medicine	First Year	Orthopedics	Not Vaccinated	No- was not offered the vaccine	3	Both	Muscle and joint pain	Patients that have had prior COVID-19 infections	TRUE	FALSE	I would recommend it	I would not recommend it	I would recommend it	1	Reluctant		Complete
22	NOT Hispanic or Latino	White	Female	Yes	University of South Carolina School of Medicine	First Year	Pediatrics	Vaccinated	Yes- voluntarily	4	COVID-19 IgM/IgG antibody test directed toward the spike protein	Muscle and joint pain	Pregnant patients	TRUE	FALSE	I would recommend it	I would make it mandatory	I would make it mandatory	2	Very willing		Complete
22	NOT Hispanic or Latino	Asian	Male	Yes	University of South Carolina School of Medicine	First Year	Cardiology	Vaccinated	Yes- had to receive it for clinical learning	4	COVID-19 IgM/IgG antibody test directed toward the spike protein	Muscle and joint pain	Patients with suppressed immune systems	TRUE	FALSE	I would recommend it	I would make it mandatory	I would make it mandatory	2	Very willing		Complete
26	NOT Hispanic or Latino	White	Male	Yes	University of South Carolina School of Medicine	Fourth Year	Family Practice	Vaccinated	Yes- voluntarily	5	COVID-19 IgM/IgG antibody test directed toward the spike protein	Muscle and joint pain	Patients that have had an immediate allergic reaction to a prior dose of the COVID-19 vaccine	TRUE	FALSE	I would recommend it	I would make it mandatory	I would recommend it	2	Very willing		Complete
24	Hispanic or Latino	White	Female	Yes	UMHS	Second Year	Dermatology	Not Vaccinated	Yes- voluntarily	4	COVID-19 IgM/IgG antibody test directed toward the spike protein	Muscle and joint pain	Patients with suppressed immune systems	TRUE	FALSE	I would recommend it	I would make it mandatory	I would make it mandatory	2	Very willing		Complete
28	Prefer Not To Say	Prefer Not To Say	Prefer not to say	Yes	University of South Carolina School of Medicine	Fourth Year	General Surgery	Vaccinated	Yes- voluntarily	5	COVID-19 IgM/IgG antibody test directed toward the spike protein	Muscle and joint pain	Patients that have had an immediate allergic reaction to a prior dose of the COVID-19 vaccine	TRUE	FALSE	I would recommend it	I would recommend it	I would make it mandatory	2	Very willing		Complete
26	NOT Hispanic or Latino	White	Male	Yes	University of South Carolina School of Medicine	Fourth Year	Gastroenterology	Vaccinated	Yes- voluntarily	5	COVID-19 IgM/IgG antibody test directed toward the spike protein	Muscle and joint pain	Patients that have had an immediate allergic reaction to a prior dose of the COVID-19 vaccine	TRUE	FALSE	I would recommend it	I would make it mandatory	I would recommend it	2	Willing		Complete
27	NOT Hispanic or Latino	Black or African American	Female	Yes	University of South Carolina School of Medicine	Fourth Year	Obstetrics & Gynecology	Vaccinated	Yes- voluntarily	5	COVID-19 IgM/IgG antibody test directed toward the spike protein	Muscle and joint pain	Patients that have had an immediate allergic reaction to a prior dose of the COVID-19 vaccine	TRUE	FALSE	I would recommend it	I would recommend it	I would make it mandatory	2	Very willing		Complete
24	Hispanic or Latino	White	Male	Yes	Ponce School of Medicine	MSMS grad	Neurosurgery	Not Vaccinated	No- but will elect to receive it if offered	4	COVID-19 IgM/IgG antibody test directed toward the spike protein	Muscle and joint pain	Patients with suppressed immune systems	TRUE	FALSE	I would recommend it	I would recommend it	I would recommend it	1	Very willing		Complete
30	NOT Hispanic or Latino	White	Female	Yes	University of South Carolina School of Medicine	Fourth Year	Anesthesia	Vaccinated	Yes- voluntarily	5	COVID-19 IgM/IgG antibody test directed toward the spike protein	Muscle and joint pain	Patients that have had an immediate allergic reaction to a prior dose of the COVID-19 vaccine	TRUE	FALSE	I would recommend it	I would recommend it	I would make it mandatory	2	Willing		Complete
36	NOT Hispanic or Latino	White	Male	Yes	University of South Carolina School of Medicine	Fourth Year	Internal Medicine	Vaccinated	Yes- voluntarily	5	COVID-19 IgM/IgG antibody test directed toward the spike protein	Muscle and joint pain	Patients that have had an immediate allergic reaction to a prior dose of the COVID-19 vaccine	TRUE	FALSE	I would recommend it	I would recommend it	I would make it mandatory	2	Very willing		Complete
Prefer Not To Say	Hispanic or Latino	White	Male	Yes	Tulane University School of Medicine	Second Year	Plastic & Reconstructive Surgery	Vaccinated	Yes- voluntarily	3	COVID-19 IgM/IgG antibody test directed toward the spike protein	Muscle and joint pain	Patients with suppressed immune systems	FALSE	FALSE	I would recommend it	I would make it mandatory	I would make it mandatory	3	Very willing		Complete
26	NOT Hispanic or Latino	White	Male	Yes	Tulane University School of Medicine	Fourth Year	Internal Medicine	Vaccinated	Yes- voluntarily	5	COVID-19 IgM/IgG antibody test directed toward the spike protein	Muscle and joint pain	Patients that have had an immediate allergic reaction to a prior dose of the COVID-19 vaccine	TRUE	FALSE	I would recommend it	I would recommend it	I would recommend it	1	Very willing		Complete
24	NOT Hispanic or Latino	White	Male	Yes	Ohio University Heritage College of Osteopathic Medicine in Cleveland (OU-HCOM-Cleveland)	First Year	Internal Medicine	Not Vaccinated	No- was not offered the vaccine	5	COVID-19 IgM/IgG antibody test directed toward the spike protein	Muscle and joint pain	Patients that have had an immediate allergic reaction to a prior dose of the COVID-19 vaccine	TRUE	FALSE	I would recommend it	I would make it mandatory	I would make it mandatory	2	Very willing		Complete
25	NOT Hispanic or Latino	Asian	Female	Yes	University of South Carolina School of Medicine	Fourth Year	Internal Medicine	Vaccinated	Yes- voluntarily	5	COVID-19 IgM/IgG antibody test directed toward the spike protein	Muscle and joint pain	Patients that have had an immediate allergic reaction to a prior dose of the COVID-19 vaccine	TRUE	FALSE	I would recommend it	I would recommend it	I would make it mandatory	2	Very willing		Complete
28	NOT Hispanic or Latino	White	Male	Yes	University of South Carolina School of Medicine	Fourth Year	Urology	Vaccinated	Yes- voluntarily	5	COVID-19 IgM/IgG antibody test directed toward the spike protein	Muscle and joint pain	Patients that have had an immediate allergic reaction to a prior dose of the COVID-19 vaccine	TRUE	FALSE	I would recommend it	I would make it mandatory	I would make it mandatory	2	Willing		Complete
24	NOT Hispanic or Latino	Pakistani	Male	Yes	Tulane University School of Medicine	Second Year	Emergency Medicine	Vaccinated	Yes- voluntarily	2	COVID-19 nucleic acid amplification or antigen test	Muscle and joint pain	Patients with suppressed immune systems	FALSE	FALSE	I would recommend it	I would make it mandatory	I would make it mandatory	2	Indifferent		Complete
25	NOT Hispanic or Latino	White	Female	Yes	Tulane University School of Medicine	First Year	Emergency Medicine	Vaccinated	Yes- voluntarily	4	COVID-19 IgM/IgG antibody test directed toward the spike protein	Muscle and joint pain	Patients with suppressed immune systems	TRUE	FALSE	I would recommend it	I would recommend it	I would recommend it	2	Very willing		Complete
24	NOT Hispanic or Latino	White	Female	Yes	Jacobs School of Medicine and Biomedical Sciences at the University at Buffalo	First Year	Pediatrics	Vaccinated	Yes- voluntarily	4	Both	Muscle and joint pain	Patients that have had an immediate allergic reaction to a prior dose of the COVID-19 vaccine	TRUE	FALSE	I would recommend it	I would make it mandatory	I would make it mandatory	3	Very willing		Complete
29	NOT Hispanic or Latino	White	Female	Yes	Tulane University School of Medicine	Third year	Obstetrics & Gynecology	Vaccinated	Yes- voluntarily	4	Neither	Muscle and joint pain	Patients that have had an immediate allergic reaction to a prior dose of the COVID-19 vaccine	TRUE	FALSE	I would recommend it	I would make it mandatory	I would make it mandatory	2	Very willing		Complete
27	NOT Hispanic or Latino	White	Female	Yes	Tulane University School of Medicine	Fourth Year	Obstetrics & Gynecology	Vaccinated	Yes- voluntarily	5	COVID-19 IgM/IgG antibody test directed toward the spike protein	Muscle and joint pain	Patients that have had an immediate allergic reaction to a prior dose of the COVID-19 vaccine	TRUE	FALSE	I would recommend it	I would recommend it	I would make it mandatory	2	Very willing		Complete
24	NOT Hispanic or Latino	White	Female	Yes	Pacific Northwest University of Health Sciences College of Osteopathic Medicine (PNWU-COM)	Third year	Pediatrics	Vaccinated	Yes- voluntarily	5	COVID-19 IgM/IgG antibody test directed toward the spike protein	Muscle and joint pain	Patients that have had an immediate allergic reaction to a prior dose of the COVID-19 vaccine	TRUE	FALSE	I would recommend it	I would make it mandatory	I would make it mandatory	2	Very willing		Complete
30	NOT Hispanic or Latino	Black or African American	Female	Yes	Tulane University School of Medicine	Third year	Physical Medicine	Vaccinated	Yes- voluntarily	4	COVID-19 IgM/IgG antibody test directed toward the spike protein	Muscle and joint pain	Patients with suppressed immune systems	TRUE	FALSE	I would recommend it	I would recommend it	I would make it mandatory	2	Very willing		Complete
25	NOT Hispanic or Latino	White	Female	Yes	University of South Carolina School of Medicine	Fourth Year	Pediatrics	Vaccinated	Yes- voluntarily	5	COVID-19 IgM/IgG antibody test directed toward the spike protein	Muscle and joint pain	Patients that have had an immediate allergic reaction to a prior dose of the COVID-19 vaccine	TRUE	FALSE	I would recommend it	I would make it mandatory	I would make it mandatory	2	Very willing		Complete
26	NOT Hispanic or Latino	White	Male	Yes	University of South Carolina School of Medicine	Fourth Year	Radiology	Vaccinated	Yes- voluntarily	5	COVID-19 IgM/IgG antibody test directed toward the spike protein	Muscle and joint pain	Patients that have had an immediate allergic reaction to a prior dose of the COVID-19 vaccine	TRUE	FALSE	I would recommend it	I would make it mandatory	I would make it mandatory	2	Very willing		Complete
29	NOT Hispanic or Latino	White	Female	Yes	University of South Carolina School of Medicine	Fourth Year	Pediatrics	Vaccinated	Yes- voluntarily	5	COVID-19 IgM/IgG antibody test directed toward the spike protein	Muscle and joint pain	Patients that have had an immediate allergic reaction to a prior dose of the COVID-19 vaccine	TRUE	FALSE	I would recommend it	I would make it mandatory	I would make it mandatory	3	Very willing		Complete
27	Hispanic or Latino	White	Male	Yes	University of the Incarnate Word School of Osteopathic Medicine (UIWSOM)	Second Year	Emergency Medicine	Vaccinated	Yes- voluntarily	4	Both	Muscle and joint pain	Patients that have had an immediate allergic reaction to a prior dose of the COVID-19 vaccine	TRUE	FALSE	I would recommend it	I would recommend it	I would recommend it	2	Willing		Complete
26	NOT Hispanic or Latino	White	Female	Yes	Prefer Not To Say	First Year	Obstetrics & Gynecology	Not Vaccinated	No- declined to receive it	5	COVID-19 IgM/IgG antibody test directed toward the spike protein	Muscle and joint pain	Patients that have had an immediate allergic reaction to a prior dose of the COVID-19 vaccine	TRUE	FALSE	I would recommend it	I would recommend it	I would make it mandatory	2	Reluctant		Incomplete
22	NOT Hispanic or Latino	Asian	Female	Yes	University of South Carolina School of Medicine	First Year	Internal Medicine	Vaccinated	Yes- voluntarily	4	COVID-19 IgM/IgG antibody test directed toward the spike protein	Muscle and joint pain	Patients with suppressed immune systems	TRUE	FALSE	I would recommend it	I would make it mandatory	I would make it mandatory	2	Willing		Complete
24	NOT Hispanic or Latino	White	Male	Yes	University of Cincinnati College of Medicine	Second Year	Hematology/Oncology	Vaccinated	No- but will elect to receive it if offered	5	COVID-19 IgM/IgG antibody test directed toward the spike protein	Muscle and joint pain	Patients that have had an immediate allergic reaction to a prior dose of the COVID-19 vaccine	TRUE	FALSE	I would recommend it	I would make it mandatory	I would make it mandatory	2	Very willing		Complete
Prefer Not To Say	NOT Hispanic or Latino	White	Female	Yes	Edward Via College of Osteopathic Medicine-Carolinas Campus (VCOM - Carolinas Campus)	Second Year	Anesthesia	Vaccinated	Yes- voluntarily	4	Both	Muscle and joint pain	Patients that have had an immediate allergic reaction to a prior dose of the COVID-19 vaccine	TRUE	FALSE	I would recommend it	I would recommend it	I would recommend it	2	Indifferent		Complete
28	NOT Hispanic or Latino	White	Female	Yes	University of South Carolina School of Medicine	Fourth Year	General Surgery	Vaccinated	Yes- voluntarily	5	COVID-19 IgM/IgG antibody test directed toward the spike protein	Muscle and joint pain	Patients that have had an immediate allergic reaction to a prior dose of the COVID-19 vaccine	TRUE	FALSE	I would recommend it	I would recommend it	I would make it mandatory	2	Very willing		Complete
26	NOT Hispanic or Latino	White	Female	Yes	Tulane University School of Medicine	Fourth Year	General Surgery	Vaccinated	Yes- voluntarily	5	COVID-19 IgM/IgG antibody test directed toward the spike protein	Muscle and joint pain	Patients that have had an immediate allergic reaction to a prior dose of the COVID-19 vaccine	TRUE	FALSE	I would recommend it	I would recommend it	I would make it mandatory	2	Very willing		Complete
22	NOT Hispanic or Latino	Asian	Female	Yes	Tulane University School of Medicine	First Year	Infectious Disease	Vaccinated	Yes- voluntarily	5	COVID-19 IgM/IgG antibody test directed toward the spike protein	Muscle and joint pain	Patients that have had an immediate allergic reaction to a prior dose of the COVID-19 vaccine	TRUE	FALSE	I would recommend it	I would recommend it	I would make it mandatory	3	Very willing		Complete
32	NOT Hispanic or Latino	White	Male	Yes	University of South Carolina School of Medicine	Fourth Year	Emergency Medicine	Vaccinated	Yes- voluntarily	5	COVID-19 IgM/IgG antibody test directed toward the spike protein	Muscle and joint pain	Patients that have had an immediate allergic reaction to a prior dose of the COVID-19 vaccine	TRUE	FALSE	I would recommend it	I would recommend it	I would make it mandatory	2	Very willing		Complete
31	NOT Hispanic or Latino	White	Male	Yes	Tulane University School of Medicine	Fourth Year	General Surgery	Vaccinated	Yes- voluntarily	4	COVID-19 IgM/IgG antibody test directed toward the spike protein	Muscle and joint pain	Patients with suppressed immune systems	TRUE	FALSE	I would recommend it	I would recommend it	I would recommend it	2	Very willing		Complete
24	NOT Hispanic or Latino	Asian	Male	Yes	University of South Carolina School of Medicine	Second Year	Orthopedics	Vaccinated	Yes- voluntarily	4	Both	Muscle and joint pain	Patients that have had an immediate allergic reaction to a prior dose of the COVID-19 vaccine	TRUE	FALSE	I would recommend it	I would make it mandatory	I would make it mandatory	3	Very willing		Complete
22	NOT Hispanic or Latino	White	Female	Yes	University of Louisville School of Medicine	First Year	Obstetrics & Gynecology	Vaccinated	Yes- voluntarily	5	COVID-19 IgM/IgG antibody test directed toward the spike protein	Muscle and joint pain	Patients that have had an immediate allergic reaction to a prior dose of the COVID-19 vaccine	TRUE	FALSE	I would recommend it	I would recommend it	I would make it mandatory	2	Very willing		Complete
24	NOT Hispanic or Latino	White	Male	Yes	Tulane University School of Medicine	First Year	Orthopedics	Vaccinated	Yes- voluntarily	4	COVID-19 IgM/IgG antibody test directed toward the spike protein	Muscle and joint pain	Patients with suppressed immune systems	TRUE	FALSE	I would recommend it	I would recommend it	I would recommend it	2	Very willing		Complete
24	NOT Hispanic or Latino	White	Female	Yes	University of South Carolina School of Medicine	First Year	Pediatrics	Vaccinated	Yes- voluntarily	5	COVID-19 IgM/IgG antibody test directed toward the spike protein	Muscle and joint pain	Patients that have had an immediate allergic reaction to a prior dose of the COVID-19 vaccine	TRUE	FALSE	I would recommend it	I would make it mandatory	I would make it mandatory	2	Very willing		Complete
28	NOT Hispanic or Latino	White	Male	Yes	University of South Carolina School of Medicine	First Year	Orthopedics	Vaccinated	Yes- voluntarily	4	Both	Muscle and joint pain	Patients that have had an immediate allergic reaction to a prior dose of the COVID-19 vaccine	TRUE	FALSE	I would recommend it	I would recommend it	I would make it mandatory	2	Very willing		Complete
25	NOT Hispanic or Latino	White	Female	Yes	University of South Carolina School of Medicine	First Year	Neurosurgery	Vaccinated	Yes- voluntarily	4	COVID-19 IgM/IgG antibody test directed toward the spike protein	Muscle and joint pain	Patients with suppressed immune systems	TRUE	FALSE	I would recommend it	I would recommend it	I would make it mandatory	1	Very willing		Complete
25	NOT Hispanic or Latino	Asian	Female	Yes	University of South Carolina School of Medicine Greenville	Third year	Internal Medicine	Vaccinated	Yes- voluntarily	5	COVID-19 IgM/IgG antibody test directed toward the spike protein	Muscle and joint pain	Patients that have had an immediate allergic reaction to a prior dose of the COVID-19 vaccine	TRUE	FALSE	I would recommend it	I would recommend it	I would make it mandatory	3	Very willing		Complete
24	NOT Hispanic or Latino	White	Female	Yes	University of South Carolina School of Medicine	Second Year	Radiation Oncology	Vaccinated	Yes- voluntarily	4	COVID-19 IgM/IgG antibody test directed toward the spike protein	Muscle and joint pain	Patients that have had an immediate allergic reaction to a prior dose of the COVID-19 vaccine	FALSE	FALSE	I would recommend it	I would make it mandatory	I would recommend it	2	Very willing		Complete
27	Hispanic or Latino	White	Male	Yes	University of South Carolina School of Medicine	Fourth Year	Emergency Medicine	Vaccinated	Yes- voluntarily	4	COVID-19 nucleic acid amplification or antigen test	Muscle and joint pain	Patients that have had an immediate allergic reaction to a prior dose of the COVID-19 vaccine	TRUE	FALSE	I would recommend it	I would make it mandatory	I would make it mandatory	2	Very willing		Complete
[truncated: 1,351 more rows]
